# Supplementary material for: Using phylogenetics to infer HIV-1 transmission direction between known transmission pairs
Source: Proc Natl Acad Sci U S A. 2022 Sep 14;119(38):e2210604119. doi: 10.1073/pnas.2210604119 (PMC9499565; doi:10.1073/pnas.2210604119)
Supplement: Supplementary File [file pnas.2210604119.sd01.csv]

LANLdb.cluster_name	LANLdb.cluster_id	LANLdb.transmitter_id	LANLdb.recipient_id	subtype	number_of_sequences.transmitter	number_of_sequences.recipient	HBX2_coordinates_start	HBX2_coordinates_end	sequence_length	LANLdb.days_from_infection.transmitter	LANLdb.days_from_seroconversion.transmitter	LANLdb.fiebig_stage.transmitter	genbank.collection_date.transmitter	LANLdb.days_from_infection.recipient	LANLdb.days_from_seroconversion.recipient	LANLdb.fiebig_stage.recipient	genbank.collection_date.recipient	route_of_exposure	manuscript.authors_year	manuscript.doi	manuscript.ethics_statement	manuscript.sequencing_information	manuscript.linkage_information	manuscript.additional_notes	genbank.accessions.transmitter	genbank.accessions.recipient
394	1179	61481	61467	D	8	8	6225	8795	2570	NA	NA	NA	22-Mar-05	93	NA	NA	24-Mar-05	het	Pena-Cruz et al. 2013	10.1186/1742-4690-10-162	Approved by boards at the Uganda Virus Research Institute, the AIDS Research Subcommittee of the Ugandan National Council for Science and Technology, Johns Hopkins University, Brigham and Women’s Hospital, and Boston University Medical Center. Participants provided written informed consent	Capillary sequencing (presumed, based on molecular protocol of the study) of PCR products	Epidemiological (self reported couple) and phylogenetic linkage	Transmitting partners had been infected for a minimum of 2 years prior to transmission to the newly infected recipient (Results: Couples and envelope sequences)	KF986058,KF986059,KF986060,KF986061,KF986062,KF986063,KF986064,KF986065	KF986066,KF986067,KF986068,KF986069,KF986070,KF986071,KF986072,KF986073
888	1073	61470	61464	D	8	8	6225	8795	2570	NA	NA	NA	08-Nov-05	74	NA	NA	20-Oct-05	het	Pena-Cruz et al. 2013	10.1186/1742-4690-10-162	Approved by boards at the Uganda Virus Research Institute, the AIDS Research Subcommittee of the Ugandan National Council for Science and Technology, Johns Hopkins University, Brigham and Women’s Hospital, and Boston University Medical Center. Participants provided written informed consent	Capillary sequencing (presumed, based on molecular protocol of the study) of PCR products	Epidemiological (self reported couple) and phylogenetic linkage	Transmitting partners had been infected for a minimum of 2 years prior to transmission to the newly infected recipient (Results: Couples and envelope sequences)	KF986033,KF986034,KF986035,KF986036,KF986037,KF986038,KF986039,KF986040	KF986050,KF986051,KF986052,KF986053,KF986054,KF986055,KF986056,KF986057
890	1169	61476	61480	D	8	9	6213	8795	2582	NA	NA	NA	03-May-06	138	NA	NA	21-Jun-06	het	Pena-Cruz et al. 2013	10.1186/1742-4690-10-162	Approved by boards at the Uganda Virus Research Institute, the AIDS Research Subcommittee of the Ugandan National Council for Science and Technology, Johns Hopkins University, Brigham and Women’s Hospital, and Boston University Medical Center. Participants provided written informed consent	Capillary sequencing (presumed, based on molecular protocol of the study) of PCR products	Epidemiological (self reported couple) and phylogenetic linkage	Transmitting partners had been infected for a minimum of 2 years prior to transmission to the newly infected recipient (Results: Couples and envelope sequences)	KF986074,KF986075,KF986076,KF986077,KF986078,KF986079,KF986080,KF986081	KF986114,KF986115,KF986116,KF986117,KF986118,KF986119,KF986120,KF986121,KF986122
927	1236	61474	61465	D	9	8	6225	8795	2570	NA	NA	NA	12-May-06	324	NA	NA	27-Jun-06	het	Pena-Cruz et al. 2013	10.1186/1742-4690-10-162	Approved by boards at the Uganda Virus Research Institute, the AIDS Research Subcommittee of the Ugandan National Council for Science and Technology, Johns Hopkins University, Brigham and Women’s Hospital, and Boston University Medical Center. Participants provided written informed consent	Capillary sequencing (presumed, based on molecular protocol of the study) of PCR products	Epidemiological (self reported couple) and phylogenetic linkage	Transmitting partners had been infected for a minimum of 2 years prior to transmission to the newly infected recipient (Results: Couples and envelope sequences)	KF986041,KF986042,KF986043,KF986044,KF986045,KF986046,KF986047,KF986048,KF986049	KF986090,KF986091,KF986092,KF986093,KF986094,KF986095,KF986096,KF986097
2769	1061	61472	61475	D	8	8	6225	8795	2582	NA	NA	NA	05-Dec-05	149	NA	NA	21-Oct-05	het	Pena-Cruz et al. 2013	10.1186/1742-4690-10-162	Approved by boards at the Uganda Virus Research Institute, the AIDS Research Subcommittee of the Ugandan National Council for Science and Technology, Johns Hopkins University, Brigham and Women’s Hospital, and Boston University Medical Center. Participants provided written informed consent	Capillary sequencing (presumed, based on molecular protocol of the study) of PCR products	Epidemiological (self reported couple) and phylogenetic linkage	Transmitting partners had been infected for a minimum of 2 years prior to transmission to the newly infected recipient (Results: Couples and envelope sequences)	KF986106,KF986107,KF986108,KF986109,KF986110,KF986111,KF986112,KF986113	KF986123,KF986124,KF986125,KF986126,KF986127,KF986128,KF986129,KF986130
2810	1151	61473	61466	D	8	8	6225	8795	2570	NA	NA	NA	16-Dec-05	161	NA	NA	23-Nov-05	het	Pena-Cruz et al. 2013	10.1186/1742-4690-10-162	Approved by boards at the Uganda Virus Research Institute, the AIDS Research Subcommittee of the Ugandan National Council for Science and Technology, Johns Hopkins University, Brigham and Women’s Hospital, and Boston University Medical Center. Participants provided written informed consent	Capillary sequencing (presumed, based on molecular protocol of the study) of PCR products	Epidemiological (self reported couple) and phylogenetic linkage	Transmitting partners had been infected for a minimum of 2 years prior to transmission to the newly infected recipient (Results: Couples and envelope sequences)	KF986131,KF986132,KF986133,KF986134,KF986135,KF986136,KF986137,KF986138	KF986139,KF986140,KF986141,KF986142,KF986143,KF986144,KF986145,KF986146
703010131_703010159_acute	1358	30660	30647	C	25	14	4924	959	4666	NA	0	1 or 2	2007	NA	0	1 or 2	2007	het	Abrahams et al. 2009	10.1128/JVI.02132-08	Approved by institutional review boards. Participants provided written informed consent	Capillary sequencing of single genome amplifications	Epidemiological (self reported sexual partners, plus clinical evidence) and phylogenetic linkage	Collection dates: 703010131 15-Mar-07, 703010159 23-Mar-07 (Suplementary Table 1)	JX972455,JX972456,JX972457,JX972458,JX972459,JX972460,JX972461,JX972462,JX972463,JX972464,JX972465,JX972466,JX972467,JX972468,JX972469,JX972470,JX972471,JX972472,JX972473,JX972474,JX972475,JX972476,JX972477,JX972478,JX972479	JX972599,JX972600,JX972601,JX972602,JX972603,JX972604,JX972605,JX972607,JX972608,JX972609,JX972610,JX972611,JX972612,JX972613
AD38-39	238	4534	4535	B	16	7	6608	7643	1070	NA	late	NA	NA	36	0	NA	NA	msm	Zhu et al. 1996	Not available. PMC190172	Not known	Capillary sequencing of PCR products	Epidemiological (self reported sexual partners) linkage	AD38 had symptomatic HIV-1 infection (severe fatigue, a CD41 cell count of 56/mm3 , and a p24 antigen level of 42 pg/ml) (Methods: Study subjects)	U50789,U50790,U50791,U50792,U50793,U50794,U50795,U50796,U50797,U50798,U50802,U50803,U50804,U50805,U50806,U50807	U50780,U50781,U50782,U50783,U50784,U50785,U50786
Belgian_trans_chain.C	421	30576	30577	C	9	15	7225	8792	1555	NA	NA	NA	NA	NA	NA	NA	NA	het	Lemey et al. 2005	10.1128/JVI.79.18.11981-11989.2005	Participants attending University Hospitals Leuven provided written informed consent	Capillary sequencing of PCR products	Epidemiological (self reported sexual partners plus patient’s history investigation) and phylogenetic linkage	Transmission history as identified by contact tracing (Figure 1)	KF773198,KF773199,KF773200,KF773201,KF773202,KF773203,KF773204,KF773205,KF773206	KF773207,KF773208,KF773209,KF773210,KF773211,KF773212,KF773213,KF773214,KF773215,KF773216,KF773217,KF773218,KF773219,KF773220,KF773221
Belgian_trans_chain.D	421	30577	30578	C	13	12	7298	8792	1619	NA	NA	NA	NA	NA	NA	NA	NA	het	Lemey et al. 2005	10.1128/JVI.79.18.11981-11989.2005	Participants attending University Hospitals Leuven provided written informed consent	Capillary sequencing of PCR products	Epidemiological (self reported sexual partners plus patient’s history investigation) and phylogenetic linkage	Transmission history as identified by contact tracing (Figure 1)	KF773232,KF773233,KF773234,KF773235,KF773236,KF773237,KF773238,KF773239,KF773240,KF773241,KF773242,KF773244,KF773245	KF773246,KF773247,KF773248,KF773249,KF773250,KF773251,KF773252,KF773253,KF773254,KF773255,KF773256,KF773257
Belgian_trans_chain.E	421	30577	30579	C	13	9	7317	8792	1619	NA	NA	NA	NA	NA	NA	NA	NA	het	Lemey et al. 2005	10.1128/JVI.79.18.11981-11989.2005	Participants attending University Hospitals Leuven provided written informed consent	Capillary sequencing of PCR products	Epidemiological (self reported sexual partners plus patient’s history investigation) and phylogenetic linkage	Transmission history as identified by contact tracing (Figure 1)	KF773232,KF773233,KF773234,KF773235,KF773236,KF773237,KF773238,KF773239,KF773240,KF773241,KF773242,KF773244,KF773245	KF773286,KF773287,KF773288,KF773289,KF773290,KF773291,KF773292,KF773293,KF773294
Belgian_trans_chain.F	421	30575	30580	C	8	13	7289	8792	1542	NA	NA	NA	NA	NA	NA	NA	NA	het	Lemey et al. 2005	10.1128/JVI.79.18.11981-11989.2005	Participants attending University Hospitals Leuven provided written informed consent	Capillary sequencing of PCR products	Epidemiological (self reported sexual partners plus patient’s history investigation) and phylogenetic linkage	Transmission history as identified by contact tracing (Figure 1)	KF773160,KF773161,KF773163,KF773164,KF773165,KF773166,KF773167,KF773168	KF773327,KF773328,KF773329,KF773330,KF773331,KF773332,KF773333,KF773334,KF773335,KF773336,KF773337,KF773338,KF773339
Belgian_trans_chain.G	421	30580	30581	C	13	7	7289	8792	1542	NA	NA	NA	NA	NA	NA	NA	NA	het	Lemey et al. 2005	10.1128/JVI.79.18.11981-11989.2005	Participants attending University Hospitals Leuven provided written informed consent	Capillary sequencing of PCR products	Epidemiological (self reported sexual partners plus patient’s history investigation) and phylogenetic linkage	Transmission history as identified by contact tracing (Figure 1)	KF773327,KF773328,KF773329,KF773330,KF773331,KF773332,KF773333,KF773334,KF773335,KF773336,KF773337,KF773338,KF773339	KF773341,KF773344,KF773345,KF773346,KF773347,KF773348,KF773349
Belgian_trans_chain.H	421	30576	30582	C	9	6	7173	8661	1622	NA	NA	NA	NA	NA	NA	NA	NA	het	Lemey et al. 2005	10.1128/JVI.79.18.11981-11989.2005	Participants attending University Hospitals Leuven provided written informed consent	Capillary sequencing of PCR products	Epidemiological (self reported sexual partners plus patient’s history investigation) and phylogenetic linkage	Transmission history as identified by contact tracing (Figure 1)	KF773198,KF773199,KF773200,KF773201,KF773202,KF773203,KF773204,KF773205,KF773206	KF773351,KF773352,KF773353,KF773354,KF773355,KF773356
Belgian_trans_chain.I	421	30576	30583	C	14	10	2125	3472	1375	NA	NA	NA	NA	NA	NA	NA	NA	het	Lemey et al. 2005	10.1128/JVI.79.18.11981-11989.2005	Participants attending University Hospitals Leuven provided written informed consent	Capillary sequencing of PCR products	Epidemiological (self reported sexual partners plus patient’s history investigation) and phylogenetic linkage	Transmission history as identified by contact tracing (Figure 1)	KF773428,KF773429,KF773430,KF773431,KF773432,KF773433,KF773434,KF773435,KF773436,KF773437,KF773438,KF773439,KF773440,KF773441	KF773589,KF773590,KF773591,KF773592,KF773593,KF773594,KF773595,KF773596,KF773597,KF773598
CH0148-to-CH0040	1417	82770	28465	B	19	9	773	9571	8989	NA	NA	NA	19-Dec-06	NA	early	5	2006	msm	Lyer et al. 2017	10.1073/pnas.1620144114	Approved by the institutional review boards of the University of Pennsylvania and Duke University. Participants provided written informed consent	Illumina sequencing of PCR products	Epidemiological (self reported sexual partners) and phylogenetic linkage	Study using chronically infected donors and their matched recipients (Main text)	KY112056,KY112057,KY112058,KY112059,KY112060,KY112061,KY112062,KY112063,KY112064,KY112065,KY112066,KY112067,KY112068,KY112069,KY112070,KY112071,KY112072,KY112073,KY112074	FJ495818,FJ495819,FJ495820,FJ495821,FJ495822,FJ495823,FJ495824,FJ495825,FJ495826
CH0212-to-CH0162	1354	61290	55837	C	12	7	705	9456	9007	NA	NA	NA	01-Aug-07	NA	NA	22-37	13-Jul-07	het	Lyer et al. 2017	10.1073/pnas.1620144114	Approved by the institutional review boards of the University of Pennsylvania and Duke University. Participants provided written informed consent	Illumina sequencing of PCR products	Epidemiological (self reported sexual partners) and phylogenetic linkage	Study using chronically infected donors and their matched recipients (Main text)	KY112082,KY112083,KY112084,KY112085,KY112086,KY112087,KY112088,KY112089,KY112090,KY112091,KY112092,KY112093	KY112075,KY112076,KY112077,KY112078,KY112079,KY112080,KY112081
CH0492-to-CH0427	1410	101032	101033	C	17	21	686	9504	8885	NA	NA	NA	06-Feb-08	NA	NA	1 or 2	16-Jan-08	het	Lyer et al. 2017	10.1073/pnas.1620144114	Approved by the institutional review boards of the University of Pennsylvania and Duke University. Participants provided written informed consent	Illumina sequencing of PCR products	Epidemiological (self reported sexual partners) and phylogenetic linkage	Study using chronically infected donors and their matched recipients (Main text)	KY112259,KY112260,KY112261,KY112262,KY112263,KY112264,KY112265,KY112266,KY112267,KY112268,KY112269,KY112270,KY112271,KY112272,KY112273,KY112274,KY112275	KY112197,KY112198,KY112199,KY112200,KY112201,KY112202,KY112203,KY112204,KY112205,KY112206,KY112207,KY112208,KY112209,KY112210,KY112211,KY112212,KY112213,KY112214,KY112215,KY112216,KY112217
CH0596-to-CH0455	1426	101036	101035	C	30	8	659	9445	8771	NA	NA	NA	03-Apr-08	NA	NA	1 or 2	29-Jan-08	het	Lyer et al. 2017	10.1073/pnas.1620144114	Approved by the institutional review boards of the University of Pennsylvania and Duke University. Participants provided written informed consent	Illumina sequencing of PCR products	Epidemiological (self reported sexual partners) and phylogenetic linkage	Study using chronically infected donors and their matched recipients (Main text)	KY112360,KY112361,KY112362,KY112363,KY112364,KY112365,KY112366,KY112367,KY112368,KY112369,KY112370,KY112371,KY112372,KY112373,KY112374,KY112375,KY112376,KY112377,KY112378,KY112379,KY112380,KY112381,KY112382,KY112383,KY112384,KY112385,KY112386,KY112387,KY112388,KY112389	KY112251,KY112252,KY112253,KY112254,KY112255,KY112256,KY112257,KY112258
CH0728-to-CH0302	1409	82771	82768	B	17	10	657	9601	9047	NA	NA	NA	28-Jul-08	NA	NA	71-154	16-Apr-08	het	Lyer et al. 2017	10.1073/pnas.1620144114	Approved by the institutional review boards of the University of Pennsylvania and Duke University. Participants provided written informed consent	Illumina sequencing of PCR products	Epidemiological (self reported sexual partners) and phylogenetic linkage	Study using chronically infected donors and their matched recipients (Main text)	KY112429,KY112430,KY112431,KY112432,KY112433,KY112434,KY112435,KY112436,KY112437,KY112438,KY112439,KY112440,KY112441,KY112442,KY112443,KY112444,KY112445	KY112127,KY112128,KY112129,KY112130,KY112131,KY112132,KY112133,KY112134,KY112135,KY364886
CH0742-0378-0831.700010831	1361	82772	93132	B	33	16	603	9444	8919	NA	NA	NA	10-Sep-08	NA	NA	3	14-Nov-08	msm	Lyer et al. 2017	10.1073/pnas.1620144114	Approved by the institutional review boards of the University of Pennsylvania and Duke University. Participants provided written informed consent	Illumina sequencing of PCR products	Epidemiological (self reported sexual partners) and phylogenetic linkage	Study using chronically infected donors and their matched recipients (Main text)	KY112461,KY112462,KY112463,KY112464,KY112465,KY112466,KY112467,KY112468,KY112469,KY112470,KY112471,KY112472,KY112473,KY112474,KY112475,KY112476,KY112477,KY112478,KY112479,KY112480,KY112481,KY112482,KY112483,KY112484,KY112485,KY112486,KY112487,KY112488,KY112489,KY112490,KY112491,KY112492,KY112493	KY112522,KY112523,KY112524,KY112525,KY112526,KY112527,KY112528,KY112529,KY112530,KY112531,KY112532,KY112533,KY112534,KY112535,KY112536,KY112537
CH0742-0378-0831.701010378	1361	82772	82759	B	33	24	603	9444	8919	NA	NA	NA	10-Sep-08	NA	NA	5	05-Aug-08	msm	Lyer et al. 2017	10.1073/pnas.1620144114	Approved by the institutional review boards of the University of Pennsylvania and Duke University. Participants provided written informed consent	Illumina sequencing of PCR products	Epidemiological (self reported sexual partners) and phylogenetic linkage	Study using chronically infected donors and their matched recipients (Main text)	KY112461,KY112462,KY112463,KY112464,KY112465,KY112466,KY112467,KY112468,KY112469,KY112470,KY112471,KY112472,KY112473,KY112474,KY112475,KY112476,KY112477,KY112478,KY112479,KY112480,KY112481,KY112482,KY112483,KY112484,KY112485,KY112486,KY112487,KY112488,KY112489,KY112490,KY112491,KY112492,KY112493	KY112136,KY112137,KY112138,KY112139,KY112140,KY112141,KY112142,KY112143,KY112144,KY112145,KY112146,KY112147,KY112148,KY112149,KY112150,KY112151,KY112152,KY112153,KY112154,KY112155,KY112156,KY112157,KY112158,KY112159
CH1064-to-CH0848	1424	101031	101034	C	28	8	713	9535	8962	NA	NA	NA	08-Apr-09	NA	NA	27-43	29-Jul-08	het	Lyer et al. 2017	10.1073/pnas.1620144114	Approved by the institutional review boards of the University of Pennsylvania and Duke University. Participants provided written informed consent	Illumina sequencing of PCR products	Epidemiological (self reported sexual partners) and phylogenetic linkage	Study using chronically infected donors and their matched recipients (Main text)	KY111987,KY111988,KY111989,KY111990,KY111991,KY111992,KY111993,KY111994,KY111995,KY111996,KY111997,KY111998,KY111999,KY112000,KY112001,KY112002,KY112003,KY112004,KY112005,KY112006,KY112007,KY112008,KY112009,KY112010,KY112011,KY112012,KY112013,KY112014	KY112577,KY112578,KY112579,KY112580,KY112581,KY112582,KY112583,KY112584
HF	1245	61478	61471	D	8	8	6225	8795	2570	NA	NA	NA	14-Jun-96	17	NA	NA	17-Jun-96	het	Pena-Cruz et al. 2013	10.1186/1742-4690-10-162	Approved by boards at the Uganda Virus Research Institute, the AIDS Research Subcommittee of the Ugandan National Council for Science and Technology, Johns Hopkins University, Brigham and Women’s Hospital, and Boston University Medical Center. Participants provided written informed consent	Capillary sequencing (presumed, based on molecular protocol of the study) of PCR products	Epidemiological (self reported couple) and phylogenetic linkage	Transmitting partners had been infected for a minimum of 2 years prior to transmission to the newly infected recipient (Results: Couples and envelope sequences)	KF986082,KF986083,KF986084,KF986085,KF986086,KF986087,KF986088,KF986089	KF986098,KF986099,KF986100,KF986101,KF986102,KF986103,KF986104,KF986105
MF_pair	1098	79335	79346	C	23	22	7002	7526	524	NA	late	NA	Aug-13	NA	183	NA	Aug-13	het	Chen et al. 2005	10.1371/journal.pone.0119989	Approved by the Biomedical Ethics Review Committee. Participants provided written informed consent	Capillary sequencing of single genome amplifications	Epidemiological (self reported sexual partners) and phylogenetic linkage	transmitter reported to be HIV-positive on Jan-8-10 and Recipient on May-14-13. (Results: Epidemiological information and Serological Testing)	KM370211,KM370282,KM370283,KM370284,KM370285,KM370286,KM370287,KM370288,KM370289,KM370290,KM370291,KM370292,KM370293,KM370294,KM370295,KM370296,KM370297,KM370298,KM370299,KM370300,KM370301,KM370302,KM370303	KM370210,KM370261,KM370262,KM370263,KM370264,KM370265,KM370266,KM370267,KM370268,KM370269,KM370270,KM370271,KM370272,KM370273,KM370274,KM370275,KM370276,KM370277,KM370278,KM370279,KM370280,KM370281
MF013	189	3808	3809	C	23	16	6630	7478	888	NA	late	NA	NA	NA	91	NA	NA	het	Derdeyn et al. 2004	10.1126/science.1093137	Not known	Capillary sequencing (presumed, based on the time of the study) of PCR products	Epidemiological (self reported couple) and phylogenetic linkage	Enroll data: the amount of time that passed between the first seropositive test of the donor (i.e. enrollment into the study as a discordant couple) and sample collection (Table S1)	AY424034,AY424035,AY424036,AY424037,AY424038,AY424039,AY424040,AY424041,AY424042,AY424043,AY424044,AY424045,AY424046,AY424047,AY424048,AY424049,AY424050,AY424051,AY424052,AY424053,AY424054,AY424055,AY424056	AY424057,AY424058,AY424059,AY424060,AY424061,AY424062,AY424063,AY424064,AY424065,AY424066,AY424067,AY424068,AY424069,AY424070,AY424071,AY424072
MF053	245	3807	3806	C	13	14	790	2289	1499	NA	NA	NA	12-Feb-00	NA	NA	NA	12-Feb-00	het	Derdeyn et al. 2004	10.1126/science.1093137	Not known	Capillary sequencing (presumed, based on the time of the study) of PCR products	Epidemiological (self reported couple) and phylogenetic linkage	Enroll data: the amount of time that passed between the first seropositive test of the donor (i.e. enrollment into the study as a discordant couple) and sample collection (Table S1)	JN014342,JN014343,JN014344,JN014345,JN014346,JN014347,JN014348,JN014349,JN014350,JN014351,JN014352,JN014353,JN014354	JN014355,JN014356,JN014357,JN014358,JN014359,JN014360,JN014361,JN014362,JN014363,JN014364,JN014365,JN014366,JN014367,JN014368
MF055	217	3804	3805	C	7	20	790	2289	1499	NA	NA	NA	12-Aug-98	NA	NA	NA	12-Aug-98	het	Derdeyn et al. 2004	10.1126/science.1093137	Not known	Capillary sequencing (presumed, based on the time of the study) of PCR products	Epidemiological (self reported couple) and phylogenetic linkage	Enroll data: the amount of time that passed between the first seropositive test of the donor (i.e. enrollment into the study as a discordant couple) and sample collection (Table S1)	JN014389,JN014390,JN014391,JN014392,JN014393,JN014394,JN014395	JN014369,JN014370,JN014371,JN014372,JN014373,JN014374,JN014375,JN014376,JN014377,JN014378,JN014379,JN014380,JN014381,JN014382,JN014383,JN014384,JN014385,JN014386,JN014387,JN014388
MF083	270	3816	3815	C	16	23	790	2289	1499	NA	NA	NA	10-Aug-98	NA	NA	NA	10-Aug-98	het	Derdeyn et al. 2004	10.1126/science.1093137	Not known	Capillary sequencing (presumed, based on the time of the study) of PCR products	Epidemiological (self reported couple) and phylogenetic linkage	Enroll data: the amount of time that passed between the first seropositive test of the donor (i.e. enrollment into the study as a discordant couple) and sample collection (Table S1)	JN014076,JN014077,JN014078,JN014079,JN014080,JN014081,JN014082,JN014083,JN014084,JN014085,JN014086,JN014087,JN014088,JN014089,JN014090,JN014091	JN014092,JN014093,JN014094,JN014095,JN014096,JN014097,JN014098,JN014099,JN014100,JN014101,JN014102,JN014103,JN014104,JN014105,JN014106,JN014107,JN014108,JN014109,JN014110,JN014111,JN014112,JN014113,JN014114
MF109	205	3812	14259	C	21	20	790	2289	1499	NA	NA	NA	16-Mar-00	NA	NA	NA	16-Mar-00	het	Derdeyn et al. 2004	10.1126/science.1093137	Not known	Capillary sequencing (presumed, based on the time of the study) of PCR products	Epidemiological (self reported couple) and phylogenetic linkage	Enroll data: the amount of time that passed between the first seropositive test of the donor (i.e. enrollment into the study as a discordant couple) and sample collection (Table S1)	JN014171,JN014172,JN014173,JN014174,JN014175,JN014176,JN014177,JN014178,JN014179,JN014180,JN014181,JN014182,JN014183,JN014184,JN014185,JN014186,JN014187,JN014188,JN014189,JN014190,JN014191	JN014150,JN014151,JN014152,JN014153,JN014154,JN014155,JN014156,JN014157,JN014158,JN014160,JN014161,JN014162,JN014163,JN014164,JN014165,JN014166,JN014167,JN014168,JN014169,JN014170
MF135	1	3811	3810	C	32	20	6620	7397	1172	NA	NA	NA	NA	NA	122	6	NA	het	Derdeyn et al. 2004	10.1126/science.1093137	Not known	Capillary sequencing (presumed, based on the time of the study) of PCR products	Epidemiological (self reported couple) and phylogenetic linkage	Enroll data: the amount of time that passed between the first seropositive test of the donor (i.e. enrollment into the study as a discordant couple) and sample collection (Table S1)	AY424093,AY424094,AY424095,AY424096,AY424097,AY424098,AY424099,AY424100,AY424101,AY424102,AY424103,AY424104,AY424105,AY424106,AY424107,AY424108,AY424109,AY424110,AY424111,AY424112,AY424113,AY424114,AY424115,AY424116,AY424117,AY424118,AY424119,AY424120,AY424121,AY424122,AY424123,AY424124	AY424073,AY424074,AY424075,AY424076,AY424077,AY424078,AY424079,AY424080,AY424081,AY424082,AY424083,AY424084,AY424085,AY424086,AY424087,AY424088,AY424089,AY424090,AY424091,AY424092
MF71	168	3803	3802	C	20	11	790	228	1490	NA	NA	NA	05-Sep-98	NA	NA	NA	05-Sep-98	het	Derdeyn et al. 2004	10.1126/science.1093137	Not known	Capillary sequencing (presumed, based on the time of the study) of PCR products	Epidemiological (self reported couple) and phylogenetic linkage	Enroll data: the amount of time that passed between the first seropositive test of the donor (i.e. enrollment into the study as a discordant couple) and sample collection (Table S1)	FJ606432,JN014437,JN014438,JN014439,JN014440,JN014441,JN014442,JN014443,JN014444,JN014445,JN014446,JN014447,JN014448,JN014449,JN014450,JN014451,JN014452,JN014453,JN014454,JN014455	FJ606433,JN014456,JN014457,JN014458,JN014459,JN014460,JN014461,JN014462,JN014463,JN014464,JN014465
pair_AD17_AD18	712	45170	45173	B	33	149	6225	8795	3827	NA	NA	6	25-Jun-99	17	0	2	14-Jun-99	msm	Li et al. 2010	10.1371/journal.ppat.1000890	Approved by the Institutional Review Boards of the University of Alabama at Birmingham, Rockefeller University, Duke University, and the University of North Carolina. Participants provided written informed consent	Capillary sequencing of PCR products	Epidemiological (self reported sexual partners) and/or phylogenetic linkage	Chronic-to-acute (LACU9000 to HOBR0961 and AD18 to AD17) transmission pairs (Results: HIV-1 Env Diversity Analysis)	GU331463,GU331464,GU331465,GU331466,GU331467,GU331468,GU331469,GU331470,GU331471,GU331472,GU331473,GU331474,GU331475,GU331476,GU331477,GU331478,GU331479,GU331480,GU331481,GU331482,GU331483,GU331484,GU331485,GU331486,GU331487,GU331488,GU331489,GU331490,GU331491,GU331492,GU331493,GU331494,GU331495	GU331218,GU331219,GU331220,GU331221,GU331222,GU331223,GU331224,GU331225,GU331226,GU331227,GU331228,GU331229,GU331230,GU331231,GU331232,GU331233,GU331234,GU331235,GU331236,GU331237,GU331238,GU331239,GU331240,GU331241,GU331242,GU331243,GU331244,GU331245,GU331246,GU331247,GU331248,GU331249,GU331251,GU331252,GU331253,GU331254,GU331255,GU331256,GU331257,GU331258,GU331259,GU331260,GU331261,GU331262,GU3…
pair_AD75_AD77	726	45174	45172	B	40	54	6225	8795	2570	NA	early	5	15-Nov-02	NA	early	2	06-Nov-02	msm	Li et al. 2010	10.1371/journal.ppat.1000890	Approved by the Institutional Review Boards of the University of Alabama at Birmingham, Rockefeller University, Duke University, and the University of North Carolina. Participants provided written informed consent	Capillary sequencing of PCR products	Epidemiological (self reported sexual partners) and/or phylogenetic linkage		GU331550,GU331551,GU331552,GU331553,GU331554,GU331555,GU331556,GU331557,GU331558,GU331559,GU331560,GU331561,GU331562,GU331563,GU331564,GU331565,GU331566,GU331567,GU331568,GU331569,GU331570,GU331571,GU331572,GU331573,GU331574,GU331575,GU331576,GU331577,GU331578,GU331579,GU331580,GU331581,GU331582,GU331583,GU331584,GU331585,GU331586,GU331587,GU331588,GU331589	GU331496,GU331497,GU331498,GU331499,GU331500,GU331501,GU331502,GU331503,GU331504,GU331505,GU331506,GU331507,GU331508,GU331509,GU331510,GU331511,GU331512,GU331513,GU331514,GU331515,GU331516,GU331517,GU331518,GU331519,GU331520,GU331521,GU331522,GU331523,GU331524,GU331525,GU331526,GU331527,GU331528,GU331529,GU331530,GU331531,GU331532,GU331533,GU331534,GU331535,GU331536,GU331537,GU331538,GU331539,GU3…
pair_AD83_4013240	764	45169	45180	B	44	66	6225	8781	2556	NA	early	4	22-Jan-03	NA	early	2	21-Jan-03	msm	Li et al. 2010	10.1371/journal.ppat.1000890	Approved by the Institutional Review Boards of the University of Alabama at Birmingham, Rockefeller University, Duke University, and the University of North Carolina. Participants provided written informed consent	Capillary sequencing of PCR products	Epidemiological (self reported sexual partners) and/or phylogenetic linkage		GU331590,GU331591,GU331592,GU331593,GU331594,GU331595,GU331596,GU331597,GU331598,GU331599,GU331600,GU331601,GU331602,GU331603,GU331604,GU331605,GU331606,GU331607,GU331608,GU331609,GU331610,GU331611,GU331612,GU331613,GU331614,GU331615,GU331616,GU331617,GU331618,GU331619,GU331620,GU331621,GU331622,GU331623,GU331624,GU331625,GU331626,GU331627,GU331628,GU331629,GU331630,GU331631,GU331632,GU331633	GU330396,GU330397,GU330398,GU330399,GU330400,GU330401,GU330402,GU330403,GU330404,GU330405,GU330406,GU330407,GU330408,GU330409,GU330410,GU330411,GU330412,GU330413,GU330414,GU330415,GU330416,GU330417,GU330418,GU330419,GU330420,GU330421,GU330422,GU330423,GU330424,GU330425,GU330426,GU330427,GU330428,GU330429,GU330430,GU330431,GU330432,GU330433,GU330434,GU330435,GU330436,GU330437,GU330438,GU330439,GU3…
pair_LACU_HOBR	731	45182	4007	B	26	42	6213	8795	2643	NA	late	NA	21-Nov-91	NA	early	2	31-Oct-91	msm	Li et al. 2010	10.1371/journal.ppat.1000890	Approved by the Institutional Review Boards of the University of Alabama at Birmingham, Rockefeller University, Duke University, and the University of North Carolina. Participants provided written informed consent	Capillary sequencing of PCR products	Epidemiological (self reported sexual partners) and/or phylogenetic linkage	Chronic-to-acute (LACU9000 to HOBR0961 and AD18 to AD17) transmission pairs (Results: HIV-1 Env Diversity Analysis)	GU331722,GU331723,GU331724,GU331725,GU331726,GU331727,GU331728,GU331729,GU331730,GU331731,GU331732,GU331733,GU331734,GU331735,GU331736,GU331737,GU331738,GU331739,GU331740,GU331741,GU331742,GU331743,GU331744,GU331745,GU331746,GU331747	GU331634,GU331635,GU331636,GU331637,GU331638,GU331639,GU331640,GU331641,GU331642,GU331643,GU331644,GU331645,GU331646,GU331647,GU331648,GU331649,GU331650,GU331651,GU331652,GU331653,GU331654,GU331655,GU331656,GU331657,GU331658,GU331659,GU331660,GU331661,GU331662,GU331663,GU331664,GU331665,GU331666,GU331667,GU331668,GU331669,GU331670,GU331671,GU331672,GU331673,GU331674,GU331675
PIC1362-1365	213	27061	13654	B	10	9	790	9417	9036	NA	late	NA	Oct-98	NA	826	NA	Dec-00	msm	Liu et al. 2006	10.1128/JVI.00575-06	Approved by the University of Washington Institutional Review Board. Participants provided written informed consent	Capillary sequencing of single genome amplifications	Assumed epidemiological linkage (Patients belonging to the Primary Infection Clinic PIC cohort, which consists of reported sexual partner-pairs; more details in PMC5870941) and phylogenetic linkage	PIC1365 had been HIV-1 positive for ∼10 years at the time of the transmission (Methods: Study subjects and specimens)	DQ853455,DQ853456,DQ853457,DQ853458,DQ853459,DQ853460,DQ853461,DQ853462,DQ853463,DQ853464	DQ853436,DQ853437,DQ853438,DQ853449,DQ853450,DQ853451,DQ853452,DQ853453,DQ853454
SH_pair_ZM190	1158	31105	31104	C	35	48	6579	7444	873	NA	late	NA	06-Dec-03	NA	31	NA	06-Dec-03	het	Haaland et al. 2009	10.1371/journal.ppat.1000274	Approved by the Emory University Institutional Review Board, the University of Zambia School of Medicine Research Ethics Committee and the Rwanda Ethics Committee. Participants provided written informed consent	Capillary sequencing of PCR products	Epidemiological (self reported couple) and phylogenetic linkage	Estimated days from Infection (Recipien, Table 1). Enroll data: the amount of time that passed between the first seropositive test of the donor (i.e. enrollment into the study as a discordant couple) and sample collection (Table S1)	FJ186107,FJ186108,FJ186109,FJ186110,FJ186111,FJ186112,FJ186113,FJ186114,FJ186115,FJ186116,FJ186117,FJ186118,FJ186119,FJ186120,FJ186121,FJ186122,FJ186123,FJ186124,FJ186125,FJ186126,FJ186127,FJ186128,FJ186129,FJ186130,FJ186131,FJ186132,FJ186133,FJ186134,FJ186135,FJ186136,FJ186137,FJ186138,FJ186139,FJ186140,FJ186141	FJ186059,FJ186060,FJ186061,FJ186062,FJ186063,FJ186064,FJ186065,FJ186066,FJ186067,FJ186068,FJ186069,FJ186070,FJ186071,FJ186072,FJ186073,FJ186074,FJ186075,FJ186076,FJ186077,FJ186078,FJ186079,FJ186080,FJ186081,FJ186082,FJ186083,FJ186084,FJ186085,FJ186086,FJ186087,FJ186088,FJ186089,FJ186090,FJ186091,FJ186092,FJ186093,FJ186094,FJ186095,FJ186096,FJ186097,FJ186098,FJ186099,FJ186100,FJ186101,FJ186102,FJ1…
SH_pair_ZM198	1187	31095	31100	C	42	41	6673	7478	880	NA	late	NA	04-Mar-04	NA	78	NA	04-Mar-04	het	Haaland et al. 2009	10.1371/journal.ppat.1000274	Approved by the Emory University Institutional Review Board, the University of Zambia School of Medicine Research Ethics Committee and the Rwanda Ethics Committee. Participants provided written informed consent	Capillary sequencing of PCR products	Epidemiological (self reported couple) and phylogenetic linkage	Estimated days from Infection (Recipien, Table 1). Enroll data: the amount of time that passed between the first seropositive test of the donor (i.e. enrollment into the study as a discordant couple) and sample collection (Table S1)	FJ186183,FJ186184,FJ186185,FJ186186,FJ186187,FJ186188,FJ186189,FJ186190,FJ186191,FJ186192,FJ186193,FJ186194,FJ186195,FJ186196,FJ186197,FJ186198,FJ186200,FJ186201,FJ186202,FJ186203,FJ186204,FJ186205,FJ186206,FJ186207,FJ186208,FJ186209,FJ186210,FJ186211,FJ186212,FJ186213,FJ186214,FJ186215,FJ186216,FJ186217,FJ186218,FJ186219,FJ186220,FJ186221,FJ186222,FJ186223,FJ186224,FJ186225	FJ186142,FJ186143,FJ186144,FJ186145,FJ186146,FJ186147,FJ186148,FJ186149,FJ186150,FJ186151,FJ186152,FJ186153,FJ186154,FJ186155,FJ186156,FJ186157,FJ186158,FJ186159,FJ186160,FJ186161,FJ186162,FJ186163,FJ186164,FJ186165,FJ186166,FJ186167,FJ186168,FJ186169,FJ186170,FJ186171,FJ186172,FJ186173,FJ186174,FJ186175,FJ186176,FJ186177,FJ186178,FJ186179,FJ186180,FJ186181,FJ186182
SH_pair_ZM229	1126	31081	15862	C	22	29	6656	7478	1253	NA	NA	NA	19-Oct-02	NA	early	NA	NA	het	Haaland et al. 2009	10.1371/journal.ppat.1000274	Approved by the Emory University Institutional Review Board, the University of Zambia School of Medicine Research Ethics Committee and the Rwanda Ethics Committee. Participants provided written informed consent	Capillary sequencing of PCR products	Epidemiological (self reported couple) and phylogenetic linkage	Estimated days from Infection (Recipien, Table 1). Enroll data: the amount of time that passed between the first seropositive test of the donor (i.e. enrollment into the study as a discordant couple) and sample collection (Table S1)	FJ186572,FJ186573,FJ186574,FJ186575,FJ186576,FJ186577,FJ186578,FJ186579,FJ186580,FJ186581,FJ186582,FJ186583,FJ186584,FJ186585,FJ186586,FJ186587,FJ186588,FJ186589,FJ186590,FJ186591,FJ186592,FJ186593	EU166576,EU166577,EU166578,EU166579,EU166580,EU166581,EU166582,EU166583,EU166584,EU166585,EU166586,EU166587,EU166588,EU166589,EU166590,EU166591,EU166592,EU166593,EU166594,EU166595,EU166596,EU166597,EU166598,EU166599,EU166600,EU166601,EU166602,EU166603,EU166604
SH_pair_ZM243	1138	31084	31102	C	36	45	6620	745	877	NA	NA	NA	09-Mar-04	NA	26	NA	09-Mar-04	het	Haaland et al. 2009	10.1371/journal.ppat.1000274	Approved by the Emory University Institutional Review Board, the University of Zambia School of Medicine Research Ethics Committee and the Rwanda Ethics Committee. Participants provided written informed consent	Capillary sequencing of PCR products	Epidemiological (self reported couple) and phylogenetic linkage	Estimated days from Infection (Recipien, Table 1). Enroll data: the amount of time that passed between the first seropositive test of the donor (i.e. enrollment into the study as a discordant couple) and sample collection (Table S1)	FJ186783,FJ186784,FJ186785,FJ186786,FJ186787,FJ186788,FJ186789,FJ186790,FJ186791,FJ186792,FJ186793,FJ186794,FJ186795,FJ186796,FJ186797,FJ186798,FJ186799,FJ186800,FJ186801,FJ186802,FJ186803,FJ186804,FJ186805,FJ186806,FJ186807,FJ186808,FJ186809,FJ186810,FJ186811,FJ186812,FJ186813,FJ186814,FJ186815,FJ186816,FJ186817,FJ186818	FJ186738,FJ186739,FJ186740,FJ186741,FJ186742,FJ186743,FJ186744,FJ186745,FJ186746,FJ186747,FJ186748,FJ186749,FJ186750,FJ186751,FJ186752,FJ186753,FJ186754,FJ186755,FJ186756,FJ186757,FJ186758,FJ186759,FJ186760,FJ186761,FJ186762,FJ186763,FJ186764,FJ186765,FJ186766,FJ186767,FJ186768,FJ186769,FJ186770,FJ186771,FJ186772,FJ186773,FJ186774,FJ186775,FJ186776,FJ186777,FJ186778,FJ186779,FJ186780,FJ186781,FJ1…
SH_pair_ZM248	1194	31074	31101	U	20	22	6615	7473	858	NA	NA	NA	05-Jun-03	NA	79	NA	05-Jun-03	het	Haaland et al. 2009	10.1371/journal.ppat.1000274	Approved by the Emory University Institutional Review Board, the University of Zambia School of Medicine Research Ethics Committee and the Rwanda Ethics Committee. Participants provided written informed consent	Capillary sequencing of PCR products	Epidemiological (self reported couple) and phylogenetic linkage	Estimated days from Infection (Recipien, Table 1). Enroll data: the amount of time that passed between the first seropositive test of the donor (i.e. enrollment into the study as a discordant couple) and sample collection (Table S1)	FJ186876,FJ186877,FJ186878,FJ186879,FJ186880,FJ186881,FJ186882,FJ186883,FJ186920,FJ186921,FJ186922,FJ186923,FJ186924,FJ186925,FJ186926,FJ186927,FJ186928,FJ186929,FJ186930,FJ186931	FJ186819,FJ186820,FJ186821,FJ186822,FJ186823,FJ186824,FJ186825,FJ186826,FJ186827,FJ186828,FJ186829,FJ186865,FJ186866,FJ186867,FJ186868,FJ186869,FJ186870,FJ186871,FJ186872,FJ186873,FJ186874,FJ186875
SH_pair_ZM331	1197	71624	71670	C	19	10	582	9603	9021	NA	NA	NA	15-Apr-09	32	NA	NA	18-Apr-09	het	Deymier et al. 2015	10.1371/journal.ppat.1005154	Approved by both the University of Zambia Research Ethics Committee and the Emory University Institutional Review Board	Capillary and pyro- sequencing of single genome amplifications	Epidemiological (self reported couple) and phylogenetic linkage	All linked donor partners were chronically infected (Results: Transmission pairs and amplification of near full-length genomes)	KR820294,KR820295,KR820296,KR820297,KR820298,KR820299,KR820300,KR820302,KR820303,KR820304,KR820305,KR820306,KR820307,KR820308,KR820309,KR820310,KR820311,KR820312,KR820313	KR820314,KR820315,KR820316,KR820317,KR820318,KR820319,KR820320,KR820321,KR820322,KR820323
SH_pair_ZM3618	1079	71590	71959	C	17	9	582	9603	9021	NA	NA	NA	11-Jul-09	22	NA	NA	18-Jun-09	het	Deymier et al. 2015	10.1371/journal.ppat.1005154	Approved by both the University of Zambia Research Ethics Committee and the Emory University Institutional Review Board	Capillary and pyro- sequencing of single genome amplifications	Epidemiological (self reported couple) and phylogenetic linkage	All linked donor partners were chronically infected (Results: Transmission pairs and amplification of near full-length genomes)	KR820341,KR820342,KR820343,KR820344,KR820345,KR820346,KR820347,KR820348,KR820349,KR820350,KR820351,KR820352,KR820353,KR820354,KR820355,KR820356,KR820357	KR820358,KR820359,KR820360,KR820361,KR820362,KR820363,KR820364,KR820365,KR820366
SH_pair_ZM3678	1081	71977	72038	C	17	9	582	9603	9021	NA	NA	NA	23-Sep-09	22	NA	NA	17-Sep-09	het	Deymier et al. 2015	10.1371/journal.ppat.1005154	Approved by both the University of Zambia Research Ethics Committee and the Emory University Institutional Review Board	Capillary and pyro- sequencing of single genome amplifications	Epidemiological (self reported couple) and phylogenetic linkage	All linked donor partners were chronically infected (Results: Transmission pairs and amplification of near full-length genomes)	KR820367,KR820369,KR820370,KR820371,KR820372,KR820373,KR820374,KR820375,KR820376,KR820377,KR820378,KR820379,KR820380,KR820381,KR820382,KR820383,KR820384	KR820385,KR820386,KR820387,KR820388,KR820389,KR820390,KR820391,KR820392,KR820393
SH_pair_ZM4248	1157	71779	71561	C	21	7	582	9603	9021	NA	NA	NA	11-Jun-10	22	NA	NA	04-Jun-10	het	Deymier et al. 2015	10.1371/journal.ppat.1005154	Approved by both the University of Zambia Research Ethics Committee and the Emory University Institutional Review Board	Capillary and pyro- sequencing of single genome amplifications	Epidemiological (self reported couple) and phylogenetic linkage	All linked donor partners were chronically infected (Results: Transmission pairs and amplification of near full-length genomes)	KR820394,KR820395,KR820396,KR820397,KR820398,KR820399,KR820400,KR820401,KR820402,KR820403,KR820404,KR820405,KR820406,KR820407,KR820408,KR820409,KR820410,KR820411,KR820412,KR820413,KR820414	KR820415,KR820416,KR820417,KR820418,KR820419,KR820420,KR820421
SH_pair_ZM4473	1160	71719	72000	C	18	10	582	9603	9021	NA	NA	NA	07-Jun-11	22	NA	NA	07-Jun-11	het	Deymier et al. 2015	10.1371/journal.ppat.1005154	Approved by both the University of Zambia Research Ethics Committee and the Emory University Institutional Review Board	Capillary and pyro- sequencing of single genome amplifications	Epidemiological (self reported couple) and phylogenetic linkage	All linked donor partners were chronically infected (Results: Transmission pairs and amplification of near full-length genomes)	KR820422,KR820423,KR820424,KR820425,KR820426,KR820427,KR820428,KR820429,KR820430,KR820431,KR820432,KR820433,KR820434,KR820435,KR820436,KR820437,KR820438,KR820439	KR820440,KR820441,KR820442,KR820443,KR820444,KR820445,KR820446,KR820447,KR820448,KR820449
SH_pair1	1056	60586	60592	B	29	43	7014	7649	640	late	NA	NA	27-Feb-02	33	NA	NA	12-Feb-02	het	Frange et al. 2013	10.1371/journal.pone.0069144	Approved by the ethics Committee of Cochin Hospital. Participants provided written informed consent	Capillary sequencing of PCR products	Epidemiological (self reported reported sexual partners) and phylogenetic linkage	Time of infection estimated using EIA-RI test and a mathematical model (Table 2)	KF142796,KF142797,KF142798,KF142801,KF142802,KF142804,KF142807,KF142808,KF142809,KF142810,KF142811,KF142812,KF142813,KF142815,KF142816,KF142818,KF142819,KF142820,KF142822,KF142824,KF142825,KF142826,KF142827,KF142828,KF142829,KF142832,KF142833,KF142835,KF142836	KF142735,KF142736,KF142738,KF142740,KF142742,KF142743,KF142744,KF142746,KF142747,KF142748,KF142749,KF142750,KF142751,KF142752,KF142753,KF142754,KF142755,KF142756,KF142757,KF142758,KF142760,KF142765,KF142766,KF142767,KF142768,KF142769,KF142772,KF142773,KF142774,KF142775,KF142776,KF142777,KF142778,KF142779,KF142780,KF142781,KF142782,KF142785,KF142786,KF142787,KF142788,KF142793,KF142794
SH_pair3	1054	60580	60584	B	48	26	7065	7662	610	early	NA	NA	24-Feb-99	37	NA	NA	08-Feb-99	het	Frange et al. 2013	10.1371/journal.pone.0069144	Approved by the ethics Committee of Cochin Hospital. Participants provided written informed consent	Capillary sequencing of PCR products	Epidemiological (self reported reported sexual partners) and phylogenetic linkage	Time of infection estimated using EIA-RI test and a mathematical model (Table 2)	KF142948,KF142949,KF142950,KF142951,KF142952,KF142953,KF142954,KF142955,KF142956,KF142957,KF142958,KF142959,KF142960,KF142961,KF142962,KF142963,KF142964,KF142965,KF142966,KF142967,KF142968,KF142969,KF142970,KF142971,KF142972,KF142973,KF142974,KF142975,KF142976,KF142977,KF142978,KF142979,KF142980,KF142981,KF142982,KF142983,KF142984,KF142985,KF142986,KF142987,KF142988,KF142989,KF142990,KF142991,KF1…	KF142922,KF142923,KF142924,KF142925,KF142926,KF142927,KF142928,KF142929,KF142930,KF142931,KF142932,KF142933,KF142934,KF142935,KF142936,KF142937,KF142938,KF142939,KF142940,KF142941,KF142942,KF142943,KF142944,KF142945,KF142946,KF142947
SH_pair5	1052	60583	60589	B	25	30	7029	766	628	late	NA	NA	20-Apr-99	43	NA	NA	01-Mar-99	het	Frange et al. 2013	10.1371/journal.pone.0069144	Approved by the ethics Committee of Cochin Hospital. Participants provided written informed consent	Capillary sequencing of PCR products	Epidemiological (self reported reported sexual partners) and phylogenetic linkage	Time of infection estimated using EIA-RI test and a mathematical model (Table 2)	KF143123,KF143124,KF143125,KF143126,KF143129,KF143130,KF143131,KF143132,KF143133,KF143134,KF143135,KF143136,KF143138,KF143139,KF143140,KF143141,KF143142,KF143143,KF143144,KF143147,KF143148,KF143149,KF143150,KF143151,KF143152	KF143075,KF143076,KF143077,KF143078,KF143079,KF143080,KF143081,KF143082,KF143083,KF143084,KF143085,KF143086,KF143087,KF143088,KF143089,KF143090,KF143091,KF143092,KF143106,KF143108,KF143110,KF143112,KF143113,KF143114,KF143115,KF143116,KF143117,KF143118,KF143119,KF143120
SH_pair8	1041	60587	60582	B	53	31	7023	7372	363	late	NA	NA	18-Nov-08	38	NA	NA	24-Oct-08	het	Frange et al. 2013	10.1371/journal.pone.0069144	Approved by the ethics Committee of Cochin Hospital. Participants provided written informed consent	Capillary sequencing of PCR products	Epidemiological (self reported reported sexual partners) and phylogenetic linkage	Time of infection estimated using EIA-RI test and a mathematical model (Table 2)	KF143374,KF143375,KF143376,KF143377,KF143378,KF143379,KF143380,KF143381,KF143382,KF143383,KF143384,KF143385,KF143386,KF143387,KF143388,KF143389,KF143390,KF143391,KF143392,KF143393,KF143394,KF143395,KF143396,KF143397,KF143398,KF143399,KF143400,KF143401,KF143402,KF143403,KF143404,KF143405,KF143406,KF143407,KF143408,KF143409,KF143410,KF143411,KF143412,KF143413,KF143414,KF143415,KF143416,KF143417,KF1…	KF143343,KF143344,KF143345,KF143346,KF143347,KF143348,KF143349,KF143350,KF143351,KF143352,KF143353,KF143354,KF143355,KF143356,KF143357,KF143358,KF143359,KF143360,KF143361,KF143362,KF143363,KF143364,KF143365,KF143366,KF143367,KF143368,KF143369,KF143370,KF143371,KF143372,KF143373
SH_Rakai_Couple1	910	43233	51975	D	12	5	7941	8264	323	NA	NA	NA	04-Dec-01	NA	224	NA	29-Nov-01	het	Redd et al. 2012	10.1093/infdis/jis503	Approved by institutional review boards in Uganda and at collaborating US institutions. Participants provided written informed consent	Capillary sequencing of PCR products	Epidemiological (self reported couple) and phylogenetic linkage	Sequences were analyzed from couples with at least 2 years between the donor early time point and the estimated time of transmission (Methods: Next-Generation Sequencing Analysis of Transmission Pairs)	JX647214,JX647215,JX647216,JX647217,JX647218,JX647219,JX647220,JX647221,JX647222,JX647223,JX647224,JX647225	JX647046,JX647047,JX647048,JX647049,JX647050
SH_Rakai_Couple10	917	42028	42981	D	9	15	7941	8264	323	NA	NA	NA	21-May-01	NA	186	NA	22-May-01	het	Redd et al. 2012	10.1093/infdis/jis503	Approved by institutional review boards in Uganda and at collaborating US institutions. Participants provided written informed consent	Capillary sequencing of PCR products	Epidemiological (self reported couple) and phylogenetic linkage	Sequences were analyzed from couples with at least 2 years between the donor early time point and the estimated time of transmission (Methods: Next-Generation Sequencing Analysis of Transmission Pairs)	JX647367,JX647368,JX647369,JX647370,JX647371,JX647372,JX647373,JX647374,JX647375	JX647185,JX647186,JX647187,JX647188,JX647189,JX647190,JX647191,JX647192,JX647193,JX647194,JX647195,JX647196,JX647197,JX647198,JX647199
SH_Rakai_Couple11	973	43649	51994	A	12	6	7941	8264	323	NA	NA	NA	22-Mar-07	NA	302	NA	22-Mar-07	het	Redd et al. 2012	10.1093/infdis/jis503	Approved by institutional review boards in Uganda and at collaborating US institutions. Participants provided written informed consent	Capillary sequencing of PCR products	Epidemiological (self reported couple) and phylogenetic linkage	Sequences were analyzed from couples with at least 2 years between the donor early time point and the estimated time of transmission (Methods: Next-Generation Sequencing Analysis of Transmission Pairs)	JX647295,JX647296,JX647297,JX647298,JX647299,JX647300,JX647301,JX647302,JX647303,JX647304,JX647305,JX647306	JX647262,JX647263,JX647264,JX647265,JX647266,JX647267
SH_Rakai_Couple12	858	51977	51980	D	17	10	7941	8264	323	NA	NA	NA	29-Aug-07	NA	322	NA	27-Aug-07	het	Redd et al. 2012	10.1093/infdis/jis503	Approved by institutional review boards in Uganda and at collaborating US institutions. Participants provided written informed consent	Capillary sequencing of PCR products	Epidemiological (self reported couple) and phylogenetic linkage	Sequences were analyzed from couples with at least 2 years between the donor early time point and the estimated time of transmission (Methods: Next-Generation Sequencing Analysis of Transmission Pairs)	JX647109,JX647110,JX647111,JX647112,JX647113,JX647114,JX647115,JX647116,JX647117,JX647118,JX647119,JX647120,JX647121,JX647122,JX647123,JX647124,JX647125	JX647175,JX647176,JX647177,JX647178,JX647179,JX647180,JX647181,JX647182,JX647183,JX647184
SH_Rakai_Couple15	1027	42434	51991	D	17	12	7941	8264	323	NA	NA	NA	12-May-00	NA	174	NA	13-May-00	het	Redd et al. 2012	10.1093/infdis/jis503	Approved by institutional review boards in Uganda and at collaborating US institutions. Participants provided written informed consent	Capillary sequencing of PCR products	Epidemiological (self reported couple) and phylogenetic linkage	Sequences were analyzed from couples with at least 2 years between the donor early time point and the estimated time of transmission (Methods: Next-Generation Sequencing Analysis of Transmission Pairs)	JX647158,JX647159,JX647160,JX647161,JX647162,JX647163,JX647164,JX647165,JX647166,JX647167,JX647168,JX647169,JX647170,JX647171,JX647172,JX647173,JX647174	JX647249,JX647250,JX647251,JX647252,JX647253,JX647254,JX647256,JX647257,JX647258,JX647259,JX647260,JX647261
SH_Rakai_Couple6	837	42566	51983	D	12	5	7941	8264	323	NA	NA	NA	21-Jun-05	NA	282	NA	25-Jul-05	het	Redd et al. 2012	10.1093/infdis/jis503	Approved by institutional review boards in Uganda and at collaborating US institutions. Participants provided written informed consent	Capillary sequencing of PCR products	Epidemiological (self reported couple) and phylogenetic linkage	Sequences were analyzed from couples with at least 2 years between the donor early time point and the estimated time of transmission (Methods: Next-Generation Sequencing Analysis of Transmission Pairs)	JX647234,JX647235,JX647236,JX647237,JX647238,JX647239,JX647240,JX647241,JX647242,JX647243,JX647244,JX647245	JX647200,JX647201,JX647202,JX647203,JX647204
SH_Rakai_Couple8	868	42671	51995	A	18	19	7941	8264	403	NA	NA	NA	05-Feb-03	NA	207	NA	07-Feb-03	het	Redd et al. 2012	10.1093/infdis/jis503	Approved by institutional review boards in Uganda and at collaborating US institutions. Participants provided written informed consent	Capillary sequencing of PCR products	Epidemiological (self reported couple) and phylogenetic linkage	Sequences were analyzed from couples with at least 2 years between the donor early time point and the estimated time of transmission (Methods: Next-Generation Sequencing Analysis of Transmission Pairs)	HM114726,JX647070,JX647071,JX647072,JX647073,JX647074,JX647075,JX647076,JX647077,JX647078,JX647079,JX647080,JX647081,JX647082,JX647083,JX647084,JX647085,JX647086	JX647307,JX647308,JX647309,JX647310,JX647311,JX647312,JX647313,JX647314,JX647315,JX647316,JX647317,JX647318,JX647319,JX647320,JX647321,JX647322,JX647323,JX647324,JX647325
SH_Rakai_Couple9	1020	42539	51986	D	10	8	7941	8264	323	NA	296	NA	09-Jul-99	NA	225	NA	26-Nov-02	het	Redd et al. 2012	10.1093/infdis/jis503	Approved by institutional review boards in Uganda and at collaborating US institutions. Participants provided written informed consent	Capillary sequencing of PCR products	Epidemiological (self reported couple) and phylogenetic linkage		JX647339,JX647340,JX647341,JX647342,JX647343,JX647344,JX647345,JX647346,JX647347,JX647348	JX647226,JX647227,JX647228,JX647229,JX647230,JX647231,JX647232,JX647233
SH_Rakai_D053826-F053828	922	51985	51982	D	12	12	6225	8795	2570	NA	NA	NA	21-Jan-05	NA	NA	NA	25-Jul-05	het	Redd et al. 2012	10.1093/infdis/jis503	Approved by institutional review boards in Uganda and at collaborating US institutions. Participants provided written informed consent	Capillary sequencing of PCR products	Epidemiological (self reported couple) and phylogenetic linkage	Sequences were analyzed from couples with at least 2 years between the donor early time point and the estimated time of transmission (Methods: Next-Generation Sequencing Analysis of Transmission Pairs)	JX658600,JX658601,JX658602,JX658603,JX658604,JX658605,JX658606,JX658607,JX658608,JX658609,JX658610,JX658611	JX658588,JX658589,JX658590,JX658591,JX658592,JX658593,JX658594,JX658595,JX658596,JX658597,JX658598,JX658599
SH_Rakai_G030323-H030324	965	51988	51989	A1CD	15	13	6225	8795	2570	NA	NA	NA	24-Jan-06	NA	NA	NA	24-Jan-06	het	Redd et al. 2012	10.1093/infdis/jis503	Approved by institutional review boards in Uganda and at collaborating US institutions. Participants provided written informed consent	Capillary sequencing of PCR products	Epidemiological (self reported couple) and phylogenetic linkage	Sequences were analyzed from couples with at least 2 years between the donor early time point and the estimated time of transmission (Methods: Next-Generation Sequencing Analysis of Transmission Pairs)	JX658630,JX658631,JX658632,JX658633,JX658634,JX658635,JX658636,JX658637,JX658638,JX658639,JX658640,JX658641,JX658642,JX658643,JX658644	JX658657,JX658658,JX658659,JX658660,JX658661,JX658662,JX658663,JX658664,JX658665,JX658666,JX658667,JX658668,JX658669
SH_RW36	769	31099	31076	A1	59	41	6651	7478	878	NA	NA	NA	07-Mar-05	NA	43	NA	07-Mar-05	het	Haaland et al. 2009	10.1371/journal.ppat.1000274	Approved by the Emory University Institutional Review Board, the University of Zambia School of Medicine Research Ethics Committee and the Rwanda Ethics Committee. Participants provided written informed consent	Capillary sequencing of PCR products	Epidemiological (self reported couple) and phylogenetic linkage	Estimated days from Infection (Recipien, Table 1). Enroll data: the amount of time that passed between the first seropositive test of the donor (i.e. enrollment into the study as a discordant couple) and sample collection (Table S1)	FJ187362,FJ187363,FJ187364,FJ187365,FJ187366,FJ187367,FJ187368,FJ187369,FJ187370,FJ187371,FJ187372,FJ187373,FJ187374,FJ187375,FJ187376,FJ187377,FJ187378,FJ187379,FJ187380,FJ187381,FJ187382,FJ187383,FJ187384,FJ187385,FJ187386,FJ187387,FJ187388,FJ187389,FJ187390,FJ187391,FJ187392,FJ187393,FJ187394,FJ187395,FJ187396,FJ187397,FJ187398,FJ187399,FJ187400,FJ187401,FJ187402,HQ858065,HQ858066,HQ858067,HQ8…	FJ187403,FJ187404,FJ187405,FJ187406,FJ187407,FJ187408,FJ187409,FJ187410,FJ187411,FJ187412,FJ187413,FJ187414,FJ187415,FJ187416,FJ187417,FJ187418,FJ187419,FJ187420,FJ187421,FJ187422,FJ187423,FJ187424,FJ187425,FJ187426,FJ187427,FJ187428,FJ187429,FJ187430,FJ187431,FJ187432,FJ187433,FJ187434,FJ187435,FJ187436,FJ187437,FJ187438,FJ187439,FJ187440,FJ187441,FJ187442,FJ187443
SH_RW56	715	31080	31092	C	58	20	6625	7444	824	NA	NA	NA	23-Aug-05	NA	17	NA	21-Apr-05	het	Haaland et al. 2009	10.1371/journal.ppat.1000274	Approved by the Emory University Institutional Review Board, the University of Zambia School of Medicine Research Ethics Committee and the Rwanda Ethics Committee. Participants provided written informed consent	Capillary sequencing of PCR products	Epidemiological (self reported couple) and phylogenetic linkage	Estimated days from Infection (Recipien, Table 1). Enroll data: the amount of time that passed between the first seropositive test of the donor (i.e. enrollment into the study as a discordant couple) and sample collection (Table S1)	FJ187563,FJ187564,FJ187565,FJ187566,FJ187567,FJ187568,FJ187569,FJ187570,FJ187571,FJ187572,FJ187573,FJ187574,FJ187575,FJ187576,FJ187577,FJ187578,FJ187579,FJ187580,FJ187581,FJ187582,FJ187583,FJ187584,FJ187585,FJ187586,FJ187587,FJ187588,FJ187589,FJ187590,FJ187591,FJ187592,FJ187593,FJ187594,FJ187595,FJ187596,FJ187597,FJ187598,FJ187599,FJ187600,FJ187601,FJ187602,HQ858083,HQ858084,HQ858085,HQ858086,HQ8…	FJ187524,FJ187525,FJ187526,FJ187527,FJ187528,FJ187529,FJ187530,FJ187531,FJ187532,FJ187533,FJ187534,FJ187535,FJ187536,FJ187537,FJ187538,FJ187539,FJ187540,FJ187541,FJ187542,FJ187543
SH_ZM201	768	31073	16361	C	27	26	790	2292	1499	NA	NA	NA	07-Feb-03	NA	NA	NA	07-Feb-03	het	Haaland et al. 2009	10.1371/journal.ppat.1000274	Approved by the Emory University Institutional Review Board, the University of Zambia School of Medicine Research Ethics Committee and the Rwanda Ethics Committee. Participants provided written informed consent	Capillary sequencing of PCR products	Epidemiological (self reported couple) and phylogenetic linkage	Estimated days from Infection (Recipien, Table 1). Enroll data: the amount of time that passed between the first seropositive test of the donor (i.e. enrollment into the study as a discordant couple) and sample collection (Table S1)	FJ606255,JN014204,JN014205,JN014206,JN014207,JN014208,JN014209,JN014210,JN014211,JN014212,JN014213,JN014214,JN014215,JN014216,JN014217,JN014218,JN014219,JN014220,JN014221,JN014222,JN014223,JN014224,JN014225,JN014226,JN014227,JN014228,JN014229	FJ606256,JN014231,JN014232,JN014233,JN014234,JN014235,JN014236,JN014237,JN014238,JN014239,JN014240,JN014241,JN014242,JN014243,JN014244,JN014245,JN014246,JN014247,JN014248,JN014249,JN014250,JN014251,JN014252,JN014253,JN014254,KM048731
SH_ZM216	733	31078	31079	C	75	59	6624	7478	907	NA	NA	NA	17-Jan-04	NA	31	NA	17-Jan-04	het	Haaland et al. 2009	10.1371/journal.ppat.1000274	Approved by the Emory University Institutional Review Board, the University of Zambia School of Medicine Research Ethics Committee and the Rwanda Ethics Committee. Participants provided written informed consent	Capillary sequencing of PCR products	Epidemiological (self reported couple) and phylogenetic linkage	Estimated days from Infection (Recipien, Table 1). Enroll data: the amount of time that passed between the first seropositive test of the donor (i.e. enrollment into the study as a discordant couple) and sample collection (Table S1)	FJ186386,FJ186387,FJ186388,FJ186389,FJ186390,FJ186391,FJ186392,FJ186393,FJ186394,FJ186395,FJ186396,FJ186397,FJ186398,FJ186399,FJ186400,FJ186401,FJ186402,FJ186403,FJ186404,FJ186405,FJ186406,FJ186407,FJ186408,FJ186409,FJ186410,FJ186411,FJ186412,FJ186413,FJ186414,FJ186415,FJ186416,FJ186417,FJ186418,FJ186419,FJ186420,FJ186421,FJ186422,FJ186423,FJ186424,FJ186425,HQ858176,HQ858177,HQ858178,HQ858179,HQ8…	FJ186426,FJ186427,FJ186428,FJ186429,FJ186430,FJ186431,FJ186432,FJ186433,FJ186434,FJ186435,FJ186436,FJ186437,FJ186438,FJ186439,FJ186440,FJ186441,FJ186442,FJ186443,FJ186444,FJ186445,FJ186446,FJ186447,FJ186448,FJ186449,FJ186450,FJ186451,FJ186452,FJ186453,FJ186454,FJ186455,FJ186456,FJ186457,FJ186458,FJ186459,FJ186460,FJ186461,FJ186462,FJ186463,FJ186464,FJ186465,FJ186466,FJ186467,FJ186468,FJ186469,FJ1…
SH_ZM221	757	31107	31093	C	37	22	6639	7478	918	NA	NA	NA	07-Mar-03	NA	0	NA	07-Mar-03	het	Haaland et al. 2009	10.1371/journal.ppat.1000274	Approved by the Emory University Institutional Review Board, the University of Zambia School of Medicine Research Ethics Committee and the Rwanda Ethics Committee. Participants provided written informed consent	Capillary sequencing of PCR products	Epidemiological (self reported couple) and phylogenetic linkage	Estimated days from Infection (Recipien, Table 1). Enroll data: the amount of time that passed between the first seropositive test of the donor (i.e. enrollment into the study as a discordant couple) and sample collection (Table S1)	FJ186485,FJ186486,FJ186487,FJ186488,FJ186489,FJ186490,FJ186491,FJ186492,FJ186493,FJ186494,FJ186495,FJ186496,FJ186497,FJ186498,FJ186499,FJ186500,FJ186501,FJ186502,FJ186503,FJ186504,FJ186505,FJ186506,FJ186507,FJ186508,FJ186509,FJ186510,FJ186511,FJ186512,FJ186513,FJ186514,FJ186515,FJ186516,FJ186517,FJ186518,FJ186519,FJ186520,FJ186521	HQ858246,HQ858247,HQ858248,HQ858249,HQ858250,HQ858251,HQ858252,HQ858253,HQ858254,HQ858255,HQ858256,HQ858257,HQ858258,HQ858259,HQ858260,HQ858261,HQ858262,HQ858263,HQ858264,HQ858265,HQ858266,HQ858267
SH_ZM238	772	31086	31072	C	19	23	790	2289	1499	NA	NA	NA	29-Oct-02	NA	NA	NA	29-Oct-02	het	Haaland et al. 2009	10.1371/journal.ppat.1000274	Approved by the Emory University Institutional Review Board, the University of Zambia School of Medicine Research Ethics Committee and the Rwanda Ethics Committee. Participants provided written informed consent	Capillary sequencing of PCR products	Epidemiological (self reported couple) and phylogenetic linkage	Estimated days from Infection (Recipien, Table 1). Enroll data: the amount of time that passed between the first seropositive test of the donor (i.e. enrollment into the study as a discordant couple) and sample collection (Table S1)	FJ606305,JN014255,JN014256,JN014257,JN014258,JN014259,JN014260,JN014261,JN014262,JN014263,JN014264,JN014265,JN014266,JN014267,JN014268,JN014269,JN014270,JN014271,JN014272	FJ606306,JN014274,JN014275,JN014276,JN014277,JN014278,JN014279,JN014280,JN014281,JN014282,JN014283,JN014284,JN014285,JN014286,JN014287,JN014288,JN014289,JN014290,JN014291,JN014292,JN014293,JN014294,JN014295
SH_ZM242	760	16359	31082	C	24	25	790	2289	1499	NA	NA	NA	25-Jan-03	NA	NA	NA	25-Jan-03	het	Haaland et al. 2009	10.1371/journal.ppat.1000274	Approved by the Emory University Institutional Review Board, the University of Zambia School of Medicine Research Ethics Committee and the Rwanda Ethics Committee. Participants provided written informed consent	Capillary sequencing of PCR products	Epidemiological (self reported couple) and phylogenetic linkage	Estimated days from Infection (Recipien, Table 1). Enroll data: the amount of time that passed between the first seropositive test of the donor (i.e. enrollment into the study as a discordant couple) and sample collection (Table S1)	FJ606312,JN014296,JN014297,JN014298,JN014299,JN014300,JN014301,JN014302,JN014303,JN014304,JN014305,JN014306,JN014307,JN014308,JN014309,JN014310,JN014311,JN014312,JN014313,JN014314,JN014315,JN014316,JN014317,KM048805	FJ606313,JN014318,JN014319,JN014320,JN014321,JN014322,JN014323,JN014324,JN014325,JN014326,JN014327,JN014328,JN014329,JN014330,JN014331,JN014332,JN014333,JN014334,JN014335,JN014336,JN014337,JN014338,JN014339,JN014340,JN014341
SH_ZM292	771	31094	31071	C	37	39	6627	7478	878	NA	late	NA	24-May-05	NA	28	NA	24-May-05	het	Haaland et al. 2009	10.1371/journal.ppat.1000274	Approved by the Emory University Institutional Review Board, the University of Zambia School of Medicine Research Ethics Committee and the Rwanda Ethics Committee. Participants provided written informed consent	Capillary sequencing of PCR products	Epidemiological (self reported couple) and phylogenetic linkage	Estimated days from Infection (Recipien, Table 1). Enroll data: the amount of time that passed between the first seropositive test of the donor (i.e. enrollment into the study as a discordant couple) and sample collection (Table S1)	FJ187603,FJ187604,FJ187605,FJ187606,FJ187607,FJ187608,FJ187609,FJ187610,FJ187611,FJ187612,FJ187613,FJ187614,FJ187615,FJ187616,FJ187617,FJ187618,FJ187619,FJ187620,FJ187621,FJ187622,FJ187623,FJ187624,FJ187625,FJ187626,FJ187627,FJ187628,FJ187629,FJ187630,FJ187631,FJ187632,FJ187633,FJ187634,FJ187635,FJ187636,FJ187637,FJ187638,FJ187639	FJ187640,FJ187641,FJ187642,FJ187643,FJ187644,FJ187645,FJ187646,FJ187647,FJ187648,FJ187649,FJ187650,FJ187651,FJ187652,FJ187653,FJ187654,FJ187655,FJ187656,FJ187657,FJ187658,FJ187659,FJ187660,FJ187661,FJ187662,FJ187663,FJ187664,FJ187665,FJ187666,FJ187667,FJ187668,FJ187669,FJ187670,FJ187671,FJ187672,FJ187673,FJ187674,FJ187675,FJ187676,FJ187677,FJ187678
SH-9	55	29451	29463	D	8	8	6225	8795	2570	NA	NA	NA	03-Oct-97	NA	359	NA	02-Oct-97	het	Redd et al. 2012	10.1093/infdis/jis503	Approved by institutional review boards in Uganda and at collaborating US institutions. Participants provided written informed consent	Capillary sequencing of PCR products	Epidemiological (self reported couple) and phylogenetic linkage	Sequences were analyzed from couples with at least 2 years between the donor early time point and the estimated time of transmission (Methods: Next-Generation Sequencing Analysis of Transmission Pairs)	EU853126,EU853127,EU853128,EU853129,EU853130,EU853131,EU853132,EU853133	EU853134,EU853135,EU853136,EU853137,EU853138,EU853139,EU853140,EU853141
SH-J	275	27139	27136	B	13	10	6583	7772	1189	NA	1461	NA	Apr-98	NA	29	NA	Apr-98	het	Liu et al. 2008	10.1016/j.virol.2008.01.029	Not known	Capillary sequencing of PCR products	Epidemiological (self reported transmission) and phylogenetic linkage		EU588763,EU588764,EU588765,EU588766,EU588767,EU588768,EU588769,EU588770,EU588771,EU588772,EU588773,EU588774,EU588775	EU588776,EU588777,EU588778,EU588779,EU588780,EU588781,EU588782,EU588783,EU588784,EU588785
SM_0007	601	39122	39120	B	12	12	6225	8792	2567	NA	early	NA	NA	NA	early	NA	NA	msm	Frost et al. 2005	10.1128/JVI.79.10.6523-6527.2005	Not known	Capillary sequencing (presumed, based on the time of the study) of PCR products	Unspecified epidemiological evidence and phylogenetic linkage	transmitter stage of infection (Table 1). Samples from recently infected recipients were obtained within a median of 30 days (range, 21 to 85 days) after the estimated date of infection. Samples from the transmitter subjects were obtained between 94 days before and 32 days after screening of the recipient. (Main text)	HQ162499,HQ162500,HQ162501,HQ162502,HQ162503,HQ162504,HQ162505,HQ162506,HQ162507,HQ162508,HQ162509,HQ162510	HQ162511,HQ162512,HQ162513,HQ162514,HQ162515,HQ162516,HQ162517,HQ162518,HQ162519,HQ162520,HQ162521,HQ162522
SM_0206.0201	700	39118	39124	B	13	11	6223	8792	2579	NA	late	NA	NA	NA	early	NA	NA	msm	Frost et al. 2005	10.1128/JVI.79.10.6523-6527.2005	Not known	Capillary sequencing (presumed, based on the time of the study) of PCR products	Unspecified epidemiological evidence and phylogenetic linkage	transmitter stage of infection (Table 1). Samples from recently infected recipients were obtained within a median of 30 days (range, 21 to 85 days) after the estimated date of infection. Samples from the transmitter subjects were obtained between 94 days before and 32 days after screening of the recipient. (Main text)	HQ162584,HQ162585,HQ162586,HQ162587,HQ162588,HQ162589,HQ162590,HQ162591,HQ162592,HQ162593,HQ162594,HQ162595,HQ162596	HQ162597,HQ162598,HQ162599,HQ162600,HQ162601,HQ162602,HQ162603,HQ162604,HQ162605,HQ162606,HQ162607
SM_0206.0204	700	39118	39127	B	13	12	6225	8792	2573	NA	late	NA	NA	NA	early	NA	NA	msm	Frost et al. 2005	10.1128/JVI.79.10.6523-6527.2005	Not known	Capillary sequencing (presumed, based on the time of the study) of PCR products	Unspecified epidemiological evidence and phylogenetic linkage	transmitter stage of infection (Table 1). Samples from recently infected recipients were obtained within a median of 30 days (range, 21 to 85 days) after the estimated date of infection. Samples from the transmitter subjects were obtained between 94 days before and 32 days after screening of the recipient. (Main text)	HQ162584,HQ162585,HQ162586,HQ162587,HQ162588,HQ162589,HQ162590,HQ162591,HQ162592,HQ162593,HQ162594,HQ162595,HQ162596	HQ162608,HQ162609,HQ162610,HQ162611,HQ162612,HQ162613,HQ162614,HQ162615,HQ162616,HQ162617,HQ162618,HQ162619
SM_0551	625	39121	39117	B	13	12	6213	8792	2579	NA	early	NA	NA	NA	early	NA	NA	msm	Frost et al. 2005	10.1128/JVI.79.10.6523-6527.2005	Not known	Capillary sequencing (presumed, based on the time of the study) of PCR products	Unspecified epidemiological evidence and phylogenetic linkage	transmitter stage of infection (Table 1). Samples from recently infected recipients were obtained within a median of 30 days (range, 21 to 85 days) after the estimated date of infection. Samples from the transmitter subjects were obtained between 94 days before and 32 days after screening of the recipient. (Main text)	HQ162559,HQ162560,HQ162561,HQ162562,HQ162563,HQ162564,HQ162565,HQ162566,HQ162567,HQ162568,HQ162569,HQ162570,HQ162571	HQ162572,HQ162573,HQ162574,HQ162575,HQ162576,HQ162577,HQ162578,HQ162579,HQ162580,HQ162581,HQ162582,HQ162583
SM_0564	599	39126	39116	B	14	15	6225	8653	2428	NA	late	NA	NA	NA	early	NA	NA	msm	Frost et al. 2005	10.1128/JVI.79.10.6523-6527.2005	Not known	Capillary sequencing (presumed, based on the time of the study) of PCR products	Unspecified epidemiological evidence and phylogenetic linkage	transmitter stage of infection (Table 1). Samples from recently infected recipients were obtained within a median of 30 days (range, 21 to 85 days) after the estimated date of infection. Samples from the transmitter subjects were obtained between 94 days before and 32 days after screening of the recipient. (Main text)	HQ162620,HQ162621,HQ162622,HQ162623,HQ162624,HQ162625,HQ162626,HQ162627,HQ162628,HQ162629,HQ162630,HQ162631,HQ162632,HQ162633	HQ162634,HQ162635,HQ162636,HQ162637,HQ162638,HQ162639,HQ162640,HQ162641,HQ162642,HQ162643,HQ162644,HQ162645,HQ162646,HQ162647,HQ162648
SM_cluster_ABC.RecA	684	38512	38514	B	50	10	6999	7316	338	1151	NA	NA	2009	83	NA	NA	2009	msm	Butler et al. 2010	10.1126/scitranslmed.3000447	Not known	Capillary sequencing of PCR products and single-genome amplifications	Epidemiological (self reported sexual partners) and phylogenetic linkage	Number of days between the transmitter partner estimated day of infection and the recipient partner estimated day of infection (Table 1)	GU597197,GU597198,GU597199,GU597200,GU597201,GU597202,GU597203,GU597204,GU597205,GU597206,GU597207,GU597208,GU597209,GU597210,GU597211,GU597212,GU597213,GU597214,GU597215,GU597216,GU597217,GU597218,GU597219,GU597220,GU597221,GU597222,GU597238,GU597239,GU597240,GU597241,GU597266,GU597267,GU597268,GU597269,GU597270,GU597271,GU597272,GU597273,GU597310,GU597311,GU597312,GU597313,GU597314,GU597315,GU5…	GU597153,GU597154,GU597155,GU597156,GU597157,GU597158,GU597159,GU597160,GU597161,GU597162
SM_cluster_ABC.RecB	684	38512	38517	B	50	8	7032	7283	317	1151	NA	NA	2009	44	NA	NA	2009	msm	Butler et al. 2010	10.1126/scitranslmed.3000447	Not known	Capillary sequencing of PCR products and single-genome amplifications	Epidemiological (self reported sexual partners) and phylogenetic linkage	Number of days between the transmitter partner estimated day of infection and the recipient partner estimated day of infection (Table 1)	GU597197,GU597198,GU597199,GU597200,GU597201,GU597202,GU597203,GU597204,GU597205,GU597206,GU597207,GU597208,GU597209,GU597210,GU597211,GU597212,GU597213,GU597214,GU597215,GU597216,GU597217,GU597218,GU597219,GU597220,GU597221,GU597222,GU597238,GU597239,GU597240,GU597241,GU597266,GU597267,GU597268,GU597269,GU597270,GU597271,GU597272,GU597273,GU597310,GU597311,GU597312,GU597313,GU597314,GU597315,GU5…	GU597121,GU597122,GU597123,GU597124,GU597125,GU597126,GU597127,GU597128
SM_cluster_ABC.RecC	684	38512	38510	B	8	5	7044	7226	182	145	NA	NA	2009	21	NA	NA	2009	msm	Butler et al. 2010	10.1126/scitranslmed.3000447	Not known	Capillary sequencing of PCR products and single-genome amplifications	Epidemiological (self reported sexual partners) and phylogenetic linkage	Number of days between the transmitter partner estimated day of infection and the recipient partner estimated day of infection (Table 1)	GU597184,GU597185,GU597186,GU597242,GU597243,GU597244,GU597292,GU597293	GU597129,GU597130,GU597131,GU597132,GU597133
SM_pair_11286_55751	857	49637	49604	B	10	9	582	9603	9021	NA	18	NA	Jul-96	NA	13	NA	Sep-05	msm	Herbeck et al. 2011	10.1128/JVI.02697-10	Approved by the University of Washington Institutional Review Board. Participants provided written informed consent	Capillary sequencing of single genome amplifications	Assumed epidemiological linkage (Patients belonging to the Primary Infection Clinic PIC cohort, which consists of reported sexual partner-pairs; more details in PMC5870941) and phylogenetic linkage		JN024422,JN024423,JN024424,JN024425,JN024426,JN024501,JN024502,JN024503,JN024504,JN024505	JN024469,JN024470,JN024471,JN024472,JN024474,JN024475,JN024476,JN024477,JN024557
SM_pair_38051_88403	1004	49613	49614	B	10	9	582	9636	9054	NA	14	NA	Dec-05	NA	3	NA	Dec-05	msm	Herbeck et al. 2011	10.1128/JVI.02697-10	Approved by the University of Washington Institutional Review Board. Participants provided written informed consent	Capillary sequencing of single genome amplifications	Assumed epidemiological linkage (Patients belonging to the Primary Infection Clinic PIC cohort, which consists of reported sexual partner-pairs; more details in PMC5870941) and phylogenetic linkage		JN024339,JN024340,JN024341,JN024342,JN024343,JN024344,JN024345,JN024346,JN024347,JN024348	JN024450,JN024451,JN024452,JN024453,JN024454,JN024455,JN024456,JN024457,JN024458
SM_pair_38417_51550	1025	49598	49597	B	10	10	582	9604	9023	NA	3285	NA	May-05	NA	25	NA	May-05	msm	Herbeck et al. 2011	10.1128/JVI.02697-10	Approved by the University of Washington Institutional Review Board. Participants provided written informed consent	Capillary sequencing of single genome amplifications	Assumed epidemiological linkage (Patients belonging to the Primary Infection Clinic PIC cohort, which consists of reported sexual partner-pairs; more details in PMC5870941) and phylogenetic linkage		JN024459,JN024460,JN024461,JN024462,JN024463,JN024464,JN024465,JN024466,JN024467,JN024468	JN024349,JN024350,JN024351,JN024352,JN024353,JN024538,JN024539,JN024540,JN024541,JN024571
SM_pair_D	701	38516	38519	B	9	13	6999	7316	332	195	NA	NA	2009	128	NA	NA	2009	msm	Butler et al. 2010	10.1126/scitranslmed.3000447	Not known	Capillary sequencing of PCR products and single-genome amplifications	Epidemiological (self reported sexual partners) and phylogenetic linkage	Number of days between the transmitter partner estimated day of infection and the recipient partner estimated day of infection (Table 1)	GU597163,GU597164,GU597165,GU597166,GU597167,GU597168,GU597169,GU597170,GU597180	GU597090,GU597091,GU597092,GU597093,GU597094,GU597095,GU597096,GU597097,GU597098,GU597099,GU597100,GU597101,GU597102
SM_pair_E	636	38518	38515	B	12	18	6999	7313	314	145	NA	NA	2009	73	NA	NA	2009	msm	Butler et al. 2010	10.1126/scitranslmed.3000447	Not known	Capillary sequencing of PCR products and single-genome amplifications	Epidemiological (self reported sexual partners) and phylogenetic linkage	Number of days between the transmitter partner estimated day of infection and the recipient partner estimated day of infection (Table 1)	GU597171,GU597172,GU597173,GU597174,GU597175,GU597176,GU597177,GU597178,GU597179,GU597181,GU597182,GU597183	GU597103,GU597104,GU597105,GU597106,GU597107,GU597108,GU597109,GU597110,GU597111,GU597112,GU597113,GU597114,GU597115,GU597116,GU597117,GU597118,GU597119,GU597120
SM_pair_F	564	38511	38513	B	45	19	6966	7293	327	late	NA	NA	2009	84	NA	NA	2009	msm	Butler et al. 2010	10.1126/scitranslmed.3000447	Not known	Capillary sequencing of PCR products and single-genome amplifications	Epidemiological (self reported sexual partners) and phylogenetic linkage	Number of days between the transmitter partner estimated day of infection and the recipient partner estimated day of infection (Table 1)	GU597187,GU597188,GU597189,GU597190,GU597191,GU597192,GU597193,GU597194,GU597195,GU597196,GU597245,GU597246,GU597247,GU597248,GU597249,GU597250,GU597251,GU597252,GU597253,GU597254,GU597255,GU597258,GU597259,GU597260,GU597261,GU597262,GU597263,GU597264,GU597265,GU597294,GU597295,GU597296,GU597297,GU597298,GU597299,GU597300,GU597301,GU597302,GU597303,GU597304,GU597305,GU597306,GU597307,GU597308,GU5…	GU597134,GU597135,GU597136,GU597137,GU597138,GU597139,GU597140,GU597141,GU597142,GU597143,GU597144,GU597145,GU597146,GU597147,GU597148,GU597149,GU597150,GU597151,GU597152
SM_pair2	1040	60590	60578	B	27	25	7011	7647	646	late	NA	NA	10-Apr-98	37	NA	NA	25-Mar-98	msm	Frange et al. 2013	10.1371/journal.pone.0069144	Approved by the ethics Committee of Cochin Hospital. Participants provided written informed consent	Capillary sequencing of PCR products	Epidemiological (self reported reported sexual partners) and phylogenetic linkage	Time of infection estimated using EIA-RI test and a mathematical model (Table 2)	KF142883,KF142884,KF142886,KF142887,KF142888,KF142890,KF142893,KF142894,KF142898,KF142899,KF142901,KF142903,KF142904,KF142905,KF142906,KF142907,KF142908,KF142910,KF142911,KF142912,KF142914,KF142915,KF142916,KF142917,KF142918,KF142919,KF142920	KF142838,KF142839,KF142840,KF142841,KF142842,KF142843,KF142844,KF142845,KF142846,KF142847,KF142848,KF142849,KF142850,KF142851,KF142855,KF142856,KF142857,KF142859,KF142860,KF142863,KF142864,KF142865,KF142866,KF142867,KF142881
SM_pair4	1053	60581	60579	B	34	33	7032	7651	611	late	NA	NA	29-Jun-00	40	NA	NA	26-Jun-00	msm	Frange et al. 2013	10.1371/journal.pone.0069144	Approved by the ethics Committee of Cochin Hospital. Participants provided written informed consent	Capillary sequencing of PCR products	Epidemiological (self reported reported sexual partners) and phylogenetic linkage	Time of infection estimated using EIA-RI test and a mathematical model (Table 2)	KF143036,KF143037,KF143038,KF143040,KF143041,KF143042,KF143044,KF143045,KF143046,KF143049,KF143050,KF143051,KF143052,KF143053,KF143054,KF143055,KF143056,KF143057,KF143058,KF143059,KF143060,KF143061,KF143062,KF143063,KF143064,KF143065,KF143066,KF143067,KF143068,KF143070,KF143071,KF143072,KF143073,KF143074	KF142996,KF142997,KF142998,KF142999,KF143000,KF143002,KF143004,KF143005,KF143006,KF143007,KF143008,KF143009,KF143011,KF143012,KF143013,KF143014,KF143015,KF143016,KF143017,KF143018,KF143019,KF143020,KF143021,KF143022,KF143023,KF143024,KF143026,KF143028,KF143031,KF143032,KF143033,KF143034,KF143035
SM_pair6	1042	60577	60588	B	39	27	7011	764	625	late	NA	NA	03-May-07	85	NA	NA	18-Apr-07	msm	Frange et al. 2013	10.1371/journal.pone.0069144	Approved by the ethics Committee of Cochin Hospital. Participants provided written informed consent	Capillary sequencing of PCR products	Epidemiological (self reported reported sexual partners) and phylogenetic linkage	Time of infection estimated using EIA-RI test and a mathematical model (Table 2)	KF143208,KF143209,KF143210,KF143211,KF143212,KF143214,KF143215,KF143216,KF143217,KF143218,KF143219,KF143220,KF143221,KF143222,KF143223,KF143224,KF143225,KF143226,KF143227,KF143228,KF143229,KF143230,KF143231,KF143232,KF143233,KF143236,KF143237,KF143238,KF143239,KF143240,KF143241,KF143242,KF143243,KF143244,KF143248,KF143249,KF143251,KF143252,KF143253	KF143153,KF143154,KF143156,KF143157,KF143158,KF143159,KF143160,KF143163,KF143164,KF143165,KF143166,KF143168,KF143170,KF143171,KF143172,KF143173,KF143196,KF143197,KF143198,KF143199,KF143200,KF143201,KF143202,KF143203,KF143204,KF143205,KF143206
SM_pair7	1051	60591	60585	B	17	19	7020	7649	635	early	NA	NA	30-Jun-99	32	NA	NA	16-Jun-99	msm	Frange et al. 2013	10.1371/journal.pone.0069144	Approved by the ethics Committee of Cochin Hospital. Participants provided written informed consent	Capillary sequencing of PCR products	Epidemiological (self reported reported sexual partners) and phylogenetic linkage	Time of infection estimated using EIA-RI test and a mathematical model (Table 2)	KF143306,KF143307,KF143309,KF143310,KF143311,KF143312,KF143313,KF143322,KF143331,KF143333,KF143334,KF143336,KF143337,KF143338,KF143339,KF143340,KF143342	KF143268,KF143269,KF143270,KF143281,KF143282,KF143283,KF143284,KF143285,KF143286,KF143287,KF143290,KF143292,KF143293,KF143294,KF143295,KF143296,KF143297,KF143298,KF143299
SM-A	198	27131	27132	B	14	13	6224	7786	1568	NA	94	NA	May-02	NA	92	NA	May-02	msm	Liu et al. 2008	10.1016/j.virol.2008.01.029	Not known	Capillary sequencing of PCR products	Epidemiological (self reported transmission) and phylogenetic linkage		EU588870,EU588871,EU588872,EU588873,EU588874,EU588875,EU588876,EU588877,EU588878,EU588879,EU588880,EU588881,EU588882,EU588883	EU588884,EU588885,EU588886,EU588887,EU588888,EU588889,EU588890,EU588891,EU588892,EU588893,EU588894,EU588895,EU588896
SM-B	343	27128	27129	B	14	14	6217	7786	1569	NA	5	NA	Aug-03	NA	0	NA	Sep-03	msm	Liu et al. 2008	10.1016/j.virol.2008.01.029	Not known	Capillary sequencing of PCR products	Epidemiological (self reported transmission) and phylogenetic linkage		EU588908,EU588909,EU588910,EU588911,EU588912,EU588913,EU588914,EU588915,EU588916,EU588917,EU588918,EU588919,EU588920,EU588921	EU588922,EU588923,EU588924,EU588925,EU588926,EU588927,EU588928,EU588929,EU588930,EU588931,EU588932,EU588933,EU588934,EU588935
SM-D	76	27142	27127	B	19	11	6225	791	1711	NA	122	NA	Mar-03	NA	56	NA	Mar-03	msm	Liu et al. 2008	10.1016/j.virol.2008.01.029	Not known	Capillary sequencing of PCR products	Epidemiological (self reported transmission) and phylogenetic linkage		EU588950,EU588951,EU588952,EU588953,EU588954,EU588955,EU588956,EU588957,EU588958,EU588959,EU588960,EU588961,EU588962,EU588963,EU588964,EU588965,EU588966,EU588967,EU588968	EU588897,EU588898,EU588899,EU588900,EU588901,EU588902,EU588903,EU588904,EU588905,EU588906,EU588907
SM-E	163	27135	27134	B	15	16	6229	7786	1554	NA	58	NA	Jul-95	NA	51	NA	Jun-95	msm	Liu et al. 2008	10.1016/j.virol.2008.01.029	Not known	Capillary sequencing of PCR products	Epidemiological (self reported transmission) and phylogenetic linkage		EU588748,EU588749,EU588750,EU588751,EU588752,EU588753,EU588754,EU588755,EU588756,EU588757,EU588758,EU588759,EU588760,EU588761,EU588762	EU588732,EU588733,EU588734,EU588735,EU588736,EU588737,EU588738,EU588739,EU588740,EU588741,EU588742,EU588743,EU588744,EU588745,EU588746,EU588747
SM-G	206	27133	27130	B	14	13	6223	7786	1566	NA	7305	NA	Sep-02	NA	13	NA	May-02	msm	Liu et al. 2008	10.1016/j.virol.2008.01.029	Not known	Capillary sequencing of PCR products	Epidemiological (self reported transmission) and phylogenetic linkage		EU588936,EU588937,EU588938,EU588939,EU588940,EU588941,EU588942,EU588943,EU588944,EU588945,EU588946,EU588947,EU588948,EU588949	EU588857,EU588858,EU588859,EU588860,EU588861,EU588862,EU588863,EU588864,EU588865,EU588866,EU588867,EU588868,EU588869
SR20	1116	61468	61469	D	12	12	6225	8795	2570	NA	NA	NA	21-Jun-05	91	NA	NA	25-Jul-05	het	Pena-Cruz et al. 2013	10.1186/1742-4690-10-162	Approved by boards at the Uganda Virus Research Institute, the AIDS Research Subcommittee of the Ugandan National Council for Science and Technology, Johns Hopkins University, Brigham and Women’s Hospital, and Boston University Medical Center. Participants provided written informed consent	Capillary sequencing (presumed, based on molecular protocol of the study) of PCR products	Epidemiological (self reported couple) and phylogenetic linkage	Transmitting partners had been infected for a minimum of 2 years prior to transmission to the newly infected recipient (Results: Couples and envelope sequences)	KF985994,KF985995,KF985996,KF985997,KF985998,KF985999,KF986000,KF986001,KF986002,KF986003,KF986004,KF986005	KF985982,KF985983,KF985984,KF985985,KF985986,KF985987,KF985988,KF985989,KF985990,KF985991,KF985992,KF985993
SR5	1174	61479	61477	A1D	15	12	6225	8795	2570	NA	NA	NA	24-Jan-06	17	NA	NA	24-Jan-06	het	Pena-Cruz et al. 2013	10.1186/1742-4690-10-162	Approved by boards at the Uganda Virus Research Institute, the AIDS Research Subcommittee of the Ugandan National Council for Science and Technology, Johns Hopkins University, Brigham and Women’s Hospital, and Boston University Medical Center. Participants provided written informed consent	Capillary sequencing (presumed, based on molecular protocol of the study) of PCR products	Epidemiological (self reported couple) and phylogenetic linkage	Transmitting partners had been infected for a minimum of 2 years prior to transmission to the newly infected recipient (Results: Couples and envelope sequences)	KF986006,KF986007,KF986008,KF986009,KF986010,KF986011,KF986012,KF986013,KF986014,KF986015,KF986016,KF986017,KF986018,KF986019,KF986020	KF986021,KF986022,KF986023,KF986024,KF986025,KF986026,KF986027,KF986028,KF986029,KF986030,KF986031,KF986032
Swiss_cohorts_pair1	1351	93653	47245	B	28	23	6213	8795	2582	NA	NA	NA	23-Oct-02	32	NA	NA	21-Aug-02	msm	Oberle et al. 2016	10.1186/s12977-016-0299-0	Approved by the ethics committee of the participating institutions. Participants provided written informed consent	Capillary sequencing of PCR products and single-genome amplifications	Epidemiological (self reported transmission) and/or phylogenetic linkage	Infection stage (Table 2)	KX792606,KX792607,KX792608,KX792609,KX792610,KX792611,KX792612,KX792613,KX792614,KX792615,KX792616,KX792617,KX792618,KX792619,KX792620,KX792621,KX792622,KX792623,KX792624,KX792625,KX792626,KX792627,KX792628,KX792629,KX792630,KX792631,KX792632,KX792633	KX792634,KX792635,KX792636,KX792637,KX792638,KX792639,KX792640,KX792641,KX792642,KX792643,KX792644,KX792645,KX792646,KX792647,KX792648,KX792649,KX792650,KX792651,KX792652,KX792653,KX792654,KX792655,KX792656
Swiss_cohorts_pair2	1429	93649	47297	B	21	27	6225	8795	2570	NA	NA	NA	20-Jan-03	42	NA	NA	13-Jan-03	het	Oberle et al. 2016	10.1186/s12977-016-0299-0	Approved by the ethics committee of the participating institutions. Participants provided written informed consent	Capillary sequencing of PCR products and single-genome amplifications	Epidemiological (self reported transmission) and/or phylogenetic linkage	Infection stage (Table 2)	KX792831,KX792832,KX792833,KX792834,KX792835,KX792836,KX792837,KX792838,KX792839,KX792840,KX792841,KX792842,KX792843,KX792844,KX792845,KX792846,KX792847,KX792848,KX792849,KX792850,KX792851	KX792852,KX792853,KX792854,KX792855,KX792856,KX792857,KX792858,KX792859,KX792860,KX792861,KX792862,KX792863,KX792864,KX792865,KX792866,KX792867,KX792868,KX792869,KX792870,KX792871,KX792872,KX792873,KX792874,KX792875,KX792876,KX792877,KX792878
Swiss_cohorts_pair3	1323	93650	47279	B	20	11	6225	8795	2525	NA	NA	NA	01-Feb-06	84	NA	NA	07-Nov-05	msm	Oberle et al. 2016	10.1186/s12977-016-0299-0	Approved by the ethics committee of the participating institutions. Participants provided written informed consent	Capillary sequencing of PCR products and single-genome amplifications	Epidemiological (self reported transmission) and/or phylogenetic linkage	Infection stage (Table 2)	KX792657,KX792658,KX792659,KX792660,KX792661,KX792662,KX792663,KX792664,KX792665,KX792666,KX792667,KX792668,KX792669,KX792670,KX792671,KX792672,KX792673,KX792674,KX792675,KX792676	KX792677,KX792678,KX792679,KX792680,KX792681,KX792682,KX792683,KX792684,KX792685,KX792686,KX792687
Swiss_cohorts_pair4	1397	93652	47292	B	30	10	6213	8795	2570	NA	NA	NA	18-Oct-07	43	NA	NA	04-Oct-07	het	Oberle et al. 2016	10.1186/s12977-016-0299-0	Approved by the ethics committee of the participating institutions. Participants provided written informed consent	Capillary sequencing of PCR products and single-genome amplifications	Epidemiological (self reported transmission) and/or phylogenetic linkage	Infection stage (Table 2)	KX792768,KX792769,KX792770,KX792771,KX792772,KX792773,KX792774,KX792775,KX792776,KX792777,KX792778,KX792779,KX792780,KX792781,KX792782,KX792783,KX792784,KX792785,KX792786,KX792787,KX792788,KX792789,KX792790,KX792791,KX792792,KX792793,KX792794,KX792795,KX792796,KX792797	KX792798,KX792799,KX792800,KX792801,KX792802,KX792803,KX792804,KX792805,KX792806,KX792807
Swiss_cohorts_pair5	1368	43940	43927	B	18	19	6225	8795	2570	NA	NA	NA	04-Dec-06	26	NA	NA	19-Jan-07	msm	Oberle et al. 2016	10.1186/s12977-016-0299-0	Approved by the ethics committee of the participating institutions. Participants provided written informed consent	Capillary sequencing of PCR products and single-genome amplifications	Epidemiological (self reported transmission) and/or phylogenetic linkage	Infection stage (Table 2)	KX792688,KX792689,KX792690,KX792691,KX792692,KX792693,KX792694,KX792695,KX792696,KX792697,KX792698,KX792699,KX792700,KX792701,KX792702,KX792703,KX792704,KX792705	KX792706,KX792707,KX792708,KX792709,KX792710,KX792711,KX792712,KX792713,KX792714,KX792715,KX792716,KX792717,KX792718,KX792719,KX792720,KX792721,KX792722,KX792723,KX792724
Swiss_cohorts_pair6	1329	93651	47273	B	25	18	6213	8795	2582	NA	NA	NA	18-Jul-07	49	NA	NA	04-Jul-07	het	Oberle et al. 2016	10.1186/s12977-016-0299-0	Approved by the ethics committee of the participating institutions. Participants provided written informed consent	Capillary sequencing of PCR products and single-genome amplifications	Epidemiological (self reported transmission) and/or phylogenetic linkage	Infection stage (Table 2). Acute and recent infections were defined as a documented seroconversion within 90 and 180 days after the estimated date of transmission (Methods: patients)	KX792725,KX792726,KX792727,KX792728,KX792729,KX792730,KX792731,KX792732,KX792733,KX792734,KX792735,KX792736,KX792737,KX792738,KX792739,KX792740,KX792741,KX792742,KX792743,KX792744,KX792745,KX792746,KX792747,KX792748,KX792749	KX792750,KX792751,KX792752,KX792753,KX792754,KX792755,KX792756,KX792757,KX792758,KX792759,KX792760,KX792761,KX792762,KX792763,KX792764,KX792765,KX792766,KX792767
Swiss_cohorts_pair9	1408	93647	47257	B	5	8	6225	8795	2570	NA	NA	NA	12-Nov-03	90	NA	NA	13-Nov-03	msm	Oberle et al. 2016	10.1186/s12977-016-0299-0	Approved by the ethics committee of the participating institutions. Participants provided written informed consent	Capillary sequencing of PCR products and single-genome amplifications	Epidemiological (self reported transmission) and/or phylogenetic linkage	Infection stage (Table 2). Acute and recent infections were defined as a documented seroconversion within 90 and 180 days after the estimated date of transmission (Methods: patients)	KX792565,KX792566,KX792567,KX792568,KX792569	KX792557,KX792558,KX792559,KX792560,KX792561,KX792562,KX792563,KX792564
Texas_forensic_cluster.CC03	714	44151	44168	B	20	19	6896	7757	861	NA	late	NA	2007	NA	NA	NA	2008	het	Scaduto et al. 2010	10.1073/pnas.1015673107	Criminal cases approved by the competing authorities	Capillary sequencing of PCR products	Epidemiological (self reported sexual partners) and phylogenetic linkage	Case Subjects (supporting information text)	HQ538098,HQ538099,HQ538100,HQ538101,HQ538102,HQ538103,HQ538104,HQ538105,HQ538106,HQ538107,HQ538108,HQ538109,HQ538110,HQ538111,HQ538112,HQ538113,HQ538114,HQ538115,HQ538116,HQ538117,HQ538138,HQ538139,HQ538140,HQ538141,HQ538142,HQ538143,HQ538144,HQ538145,HQ538146,HQ538147,HQ538148,HQ538149,HQ538150,HQ538151,HQ538152,HQ538153,HQ538154,HQ538155,HQ538156	HQ538118,HQ538119,HQ538120,HQ538121,HQ538122,HQ538123,HQ538124,HQ538125,HQ538126,HQ538127,HQ538128,HQ538129,HQ538130,HQ538131,HQ538132,HQ538133,HQ538134,HQ538135,HQ538136,HQ538137
Texas_forensic_cluster.CC04	714	44151	44152	B	20	21	6896	7757	861	NA	late	NA	2007	NA	NA	NA	2008	het	Scaduto et al. 2010	10.1073/pnas.1015673107	Criminal cases approved by the competing authorities	Capillary sequencing of PCR products	Epidemiological (self reported sexual partners) and phylogenetic linkage	Case Subjects (supporting information text)	HQ538098,HQ538099,HQ538100,HQ538101,HQ538102,HQ538103,HQ538104,HQ538105,HQ538106,HQ538107,HQ538108,HQ538109,HQ538110,HQ538111,HQ538112,HQ538113,HQ538114,HQ538115,HQ538116,HQ538117	HQ538157,HQ538158,HQ538159,HQ538160,HQ538161,HQ538162,HQ538163,HQ538164,HQ538165,HQ538166,HQ538167,HQ538168,HQ538169,HQ538170,HQ538171,HQ538172,HQ538173,HQ538174,HQ538175,HQ538176,HQ538177
Texas_forensic_cluster.CC07	714	44151	44149	B	20	20	6896	7757	858	NA	late	NA	2007	NA	NA	NA	2008	het	Scaduto et al. 2010	10.1073/pnas.1015673107	Criminal cases approved by the competing authorities	Capillary sequencing of PCR products	Epidemiological (self reported sexual partners) and phylogenetic linkage	Case Subjects (supporting information text)	HQ538098,HQ538099,HQ538100,HQ538101,HQ538102,HQ538103,HQ538104,HQ538105,HQ538106,HQ538107,HQ538108,HQ538109,HQ538110,HQ538111,HQ538112,HQ538113,HQ538114,HQ538115,HQ538116,HQ538117	HQ538218,HQ538219,HQ538220,HQ538221,HQ538222,HQ538223,HQ538224,HQ538225,HQ538226,HQ538227,HQ538228,HQ538229,HQ538230,HQ538231,HQ538232,HQ538233,HQ538234,HQ538235,HQ538236,HQ538237
Washington_forensic_cluster.WA01	809	44140	44153	B	20	20	6900	7757	858	NA	late	NA	2004	NA	NA	NA	2004	het	Scaduto et al. 2010	10.1073/pnas.1015673107	Criminal cases approved by the competing authorities	Capillary sequencing of PCR products	Epidemiological (self reported sexual partners) and phylogenetic linkage	Case Subjects (supporting information text)	HQ537867,HQ537868,HQ537869,HQ537871,HQ537872,HQ537873,HQ537875,HQ537876,HQ537877,HQ537879,HQ537880,HQ537881,HQ537883,HQ537884,HQ537885,HQ537887,HQ537888,HQ537889,HQ537891,HQ537892	HQ537787,HQ537788,HQ537789,HQ537791,HQ537792,HQ537793,HQ537795,HQ537796,HQ537797,HQ537799,HQ537800,HQ537801,HQ537803,HQ537804,HQ537805,HQ537807,HQ537808,HQ537809,HQ537811,HQ537812
Washington_forensic_cluster.WA02	809	44140	44160	B	20	20	6896	7757	861	NA	late	NA	2004	NA	NA	NA	2004	het	Scaduto et al. 2010	10.1073/pnas.1015673107	Criminal cases approved by the competing authorities	Capillary sequencing of PCR products	Epidemiological (self reported sexual partners) and phylogenetic linkage	Case Subjects (supporting information text)	HQ537867,HQ537868,HQ537869,HQ537871,HQ537872,HQ537873,HQ537875,HQ537876,HQ537877,HQ537879,HQ537880,HQ537881,HQ537883,HQ537884,HQ537885,HQ537887,HQ537888,HQ537889,HQ537891,HQ537892	HQ537813,HQ537815,HQ537816,HQ537817,HQ537819,HQ537820,HQ537821,HQ537823,HQ537824,HQ537825,HQ537827,HQ537828,HQ537829,HQ537831,HQ537832,HQ537833,HQ537835,HQ537836,HQ537837,HQ537839
Washington_forensic_cluster.WA03	809	44140	44165	B	20	20	6896	7757	861	NA	late	NA	2004	NA	NA	NA	2004	het	Scaduto et al. 2010	10.1073/pnas.1015673107	Criminal cases approved by the competing authorities	Capillary sequencing of PCR products	Epidemiological (self reported sexual partners) and phylogenetic linkage	Case Subjects (supporting information text)	HQ537867,HQ537868,HQ537869,HQ537871,HQ537872,HQ537873,HQ537875,HQ537876,HQ537877,HQ537879,HQ537880,HQ537881,HQ537883,HQ537884,HQ537885,HQ537887,HQ537888,HQ537889,HQ537891,HQ537892	HQ537840,HQ537841,HQ537843,HQ537844,HQ537845,HQ537847,HQ537848,HQ537849,HQ537851,HQ537852,HQ537853,HQ537855,HQ537856,HQ537857,HQ537859,HQ537860,HQ537861,HQ537863,HQ537864,HQ537865
Washington_forensic_cluster.WA05	809	44140	44159	B	20	19	6896	7757	861	NA	late	NA	2004	NA	NA	NA	2004	het	Scaduto et al. 2010	10.1073/pnas.1015673107	Criminal cases approved by the competing authorities	Capillary sequencing of PCR products	Epidemiological (self reported sexual partners) and phylogenetic linkage	Case Subjects (supporting information text)	HQ537867,HQ537868,HQ537869,HQ537871,HQ537872,HQ537873,HQ537875,HQ537876,HQ537877,HQ537879,HQ537880,HQ537881,HQ537883,HQ537884,HQ537885,HQ537887,HQ537888,HQ537889,HQ537891,HQ537892	HQ537893,HQ537895,HQ537896,HQ537897,HQ537899,HQ537900,HQ537901,HQ537903,HQ537904,HQ537905,HQ537907,HQ537908,HQ537909,HQ537911,HQ537912,HQ537913,HQ537914,HQ537915,HQ537916
Washington_forensic_cluster.WA06	809	44140	44162	B	20	17	6896	7757	861	NA	late	NA	2004	NA	NA	NA	2004	het	Scaduto et al. 2010	10.1073/pnas.1015673107	Criminal cases approved by the competing authorities	Capillary sequencing of PCR products	Epidemiological (self reported sexual partners) and phylogenetic linkage	Case Subjects (supporting information text)	HQ537867,HQ537868,HQ537869,HQ537871,HQ537872,HQ537873,HQ537875,HQ537876,HQ537877,HQ537879,HQ537880,HQ537881,HQ537883,HQ537884,HQ537885,HQ537887,HQ537888,HQ537889,HQ537891,HQ537892	HQ537918,HQ537919,HQ537920,HQ537922,HQ537923,HQ537925,HQ537927,HQ537928,HQ537929,HQ537930,HQ537932,HQ537933,HQ537935,HQ537937,HQ537938,HQ537939,HQ537940
ZM205MF	15	31096	16360	C	49	42	6625	7429	1204	NA	NA	NA	27-Mar-03	48	26	NA	27-Mar-03	het	Haaland et al. 2009	10.1371/journal.ppat.1000274	Approved by the Emory University Institutional Review Board, the University of Zambia School of Medicine Research Ethics Committee and the Rwanda Ethics Committee. Participants provided written informed consent	Capillary sequencing of PCR products	Epidemiological (self reported couple) and phylogenetic linkage	Estimated days from Infection (Recipien, Table 1). Enroll data: the amount of time that passed between the first seropositive test of the donor (i.e. enrollment into the study as a discordant couple) and sample collection (Table S1)	FJ186341,FJ186342,FJ186343,FJ186344,FJ186345,FJ186346,FJ186347,FJ186348,FJ186349,FJ186350,FJ186351,FJ186352,FJ186353,FJ186354,FJ186355,FJ186356,FJ186357,FJ186358,FJ186359,FJ186360,FJ186361,FJ186362,FJ186363,FJ186364,FJ186365,FJ186366,FJ186367,FJ186368,FJ186369,FJ186370,FJ186371,FJ186372,FJ186373,FJ186374,FJ186375,FJ186376,FJ186377,FJ186378,FJ186379,FJ186380,FJ186381,FJ186382,FJ186383,FJ186384,FJ1…	DQ444248,DQ444249,FJ186309,FJ186310,FJ186311,FJ186312,FJ186313,FJ186314,FJ186315,FJ186316,FJ186317,FJ186318,FJ186319,FJ186320,FJ186321,FJ186322,FJ186323,FJ186324,FJ186325,FJ186326,FJ186327,FJ186328,FJ186329,FJ186330,FJ186331,FJ186332,FJ186333,FJ186334,FJ186335,FJ186336,FJ186337,FJ186338,FJ186339,FJ186340,GQ485415,GQ485416,GQ485417,GQ485418,GQ485419,KF800745,KF800746,KF800747
